# Supplementary material for: Structural analyses define the molecular basis of clusterin chaperone function
Source: Nat Struct Mol Biol. 2025 Aug 8;32(10):2035–45. doi: 10.1038/s41594-025-01631-4 (PMC12527946; doi:10.1038/s41594-025-01631-4)
Supplement: Supplementary file 4 — Supplementary Table 1: Key resource table including information of used or generated recombinant DNA, protocols, cell lines, bacterial strains, critical commercial assays, antibodies, datasets, software and code. Supplementary Table 2: iPS cell quality control panel. Quality control assays were performed on HPSI0214i-kucg_2 iPS cells (NA, not analyzed). Supplementary Table 3: Meta-analysis of H/DX–MS data (NA, not applicable) and H/DX data continuous labeling. Further details can be found in the methods. [file 41594_2025_1631_MOESM4_ESM.xlsx]

## Sheet: Supplementary Table 1
Supplementary Table 1. Key resource table including information of used or generated recombinant DNA, protocols, cell lines, bacterial strains, critical commercial assays, antibodies, datasets, software and code.
RESOURCE TYPE	RESOURCE NAME	SOURCE	IDENTIFIER	NEW/REUSE	ADDITIONAL INFORMATION
Recombinant DNA	pB-T-PAF-Clu	Addgene	RRID: Addgene_215380	New
Recombinant DNA	pB-T-PAF-Clu TL1	Addgene	RRID: Addgene_215381	New
Recombinant DNA	pB-T-PAF-Clu TL2	Addgene	RRID: Addgene_215382	New
Recombinant DNA	pB-T-PAF-Clu TL3	Addgene	RRID: Addgene_215383	New
Recombinant DNA	pB-T-PAF-Clu TL2+3	Addgene	RRID: Addgene_215384	New
Recombinant DNA	pB-T-PAF-Clu TL4	Addgene	RRID: Addgene_215385	New
Recombinant DNA	pB-T-PAF-Clu CC1	Addgene	RRID: Addgene_215386	New
Recombinant DNA	pB-T-PAF-Clu CC2	Addgene	RRID: Addgene_215387	New
Recombinant DNA	pB-T-PAF-Clu CC3	Addgene	RRID: Addgene_215388	New
Recombinant DNA	pB-T-PAF-Clu CC4	Addgene	RRID: Addgene_215389	New
Recombinant DNA	pB-T-PAF-Clu DD1	Addgene	RRID: Addgene_215390	New
Recombinant DNA	pB-T-PAF-Clu DD1 + TL1	Addgene	RRID: Addgene_232019	New
Recombinant DNA	pB-T-PAF-Clu DD2	Addgene	RRID: Addgene_215391	New
Recombinant DNA	pB-T-PAF-Clu DD3	Addgene	RRID: Addgene_215392	New
Recombinant DNA	pB-T-PAF-Clu AB1	Addgene	RRID: Addgene_215393	New
Recombinant DNA	pB-T-PAF-Clu AB2	Addgene	RRID: Addgene_215394	New
Recombinant DNA	pB-T-PAF-VLDLR_ecto_short isoform	Addgene	RRID: Addgene_215395	New
Recombinant DNA	pHUE-Clu-α-tail-GFP	Addgene	RRID: Addgene_232020	New
Recombinant DNA	pHUE-Clu-H7-GFP	Addgene	RRID: Addgene_232021	New
Recombinant DNA	pHUE-Clu-α-tail-H7-GFP	Addgene	RRID: Addgene_232022	New
Recombinant DNA	pHUE-eGFP-Clu-tails	Addgene	RRID: Addgene_215397	New
Recombinant DNA	pHUE-eGFP-Clu-beta-tail	Addgene	RRID: Addgene_234891	New
Recombinant DNA	pET-Sac-Abeta(M1-42)	Addgene	RRID: Addgene_71875	Reused
Recombinant DNA	pQTEV-LRPAP1	Addgene	RRID: Addgene_31327	Reused
Protocol	Clusterin purification from HEK293E cells	Protocols.io	dx.doi.org/10.17504/protocols.io.bvvkn64w	Reused	Section Methods_Protein expression and purification_Clusterin constructs
Protocol	Clusterin cellular uptake assay	Protocols.io	dx.doi.org/10.17504/protocols.io.14egn3k2yl5d/v1	New	Section Methods_Cellular uptake assays
Protocol	Solid phase binding assay - Clusterin binding to Very Low-Density Lipoprotein Receptor (VLDLR)	Protocols.io	dx.doi.org/10.17504/protocols.io.yxmvm36kol3p/v1	New	Section Methods_Solid phase binding assay
Protocol	Formation and isolation of Clu phospholipid particles	Protocols.io	dx.doi.org/10.17504/protocols.io.bp2l6x59zlqe/v1	New	Section Methods_Formation and isolation of protein-phospholipid particles
Protocol	N_terminal protein labeling	Protocols.io	dx.doi.org/10.17504/protocols.io.rm7vzxpbrgx1/v1	New	Section Methods_Protein labeling
Protocol	Tau aggregation monitored by thioflavin-T (ThT) fluorescence in a plate reader	Protocols.io	dx.doi.org/10.17504/protocols.io.dm6gp3nw8vzp/v1	New	Section Methods_Protein aggregation reactions and thioflavin-T (ThT) fluorescence measurements_Tau aggregation
Protocol	α-Synuclein aggregation monitored by thioflavin-T (ThT) fluorescence in a plate reader	Protocols.io	dx.doi.org/10.17504/protocols.io.8epv5x87dg1b/v1	New	Section Methods_Protein aggregation reactions and thioflavin-T (ThT) fluorescence measurements_α-Synuclein aggregation
Protocol	Very low-density lipoprotein receptor (VLDLR)-C-tag purification from HEK293E cells	Protocols.io	dx.doi.org/10.17504/protocols.io.j8nlkoqw1v5r/v1	New	Section Methods_Protein expression and purification_VLDLR-ed
Protocol	Purification of recombinant Low Density Lipoprotein Receptor Related Protein Associated Protein 1 (LRPAP1, RAP) from Escherichia coli	Protocols.io	dx.doi.org/10.17504/protocols.io.rm7vzxpb2gx1/v1	New	Section Methods_Protein expression and purification_RAP
Protocol	Purification of recombinant Tau Repeat Domain (TauRD) from Escherichia coli	Protocols.io	dx.doi.org/10.17504/protocols.io.x54v9p6p1g3e/v1	New	Section Methods_Protein expression and purification_TauRD
Protocol	GFP-Clu-tails purification from Escherichia coli cells	Protocols.io	dx.doi.org/10.17504/protocols.io.n2bvj3w55lk5/v1	New	Section Methods_Protein expression and purification_eGFP-Clu constructs
Protocol	Purification of α-synuclein from E. coli	Protocols.io	dx.doi.org/10.17504/protocols.io.btynnpve	Reused	Section Methods_Protein expression and purification_α-Synuclein(A53T)
Protocol	Amyloid beta (M1-42) agg monitored by ThT in a plate reader	Protocols.io	dx.doi.org/10.17504/protocols.io.bp2l68ky5gqe/v1	New	Section Methods_Protein aggregation reactions and thioflavin-T (ThT) fluorescence measurements_Aβ (M1-42) aggregation
Protocol	Amyloid beta (M1-42) purification	Protocols.io	dx.doi.org/10.17504/protocols.io.3byl4z2k2vo5/v1	New	Section Methods_Protein expression and purification_Aβ
Protocol	Clusterin_DMPC flotation assay using an optiprep gradient	Protocols.io	dx.doi.org/10.17504/protocols.io.rm7vz6mq4gx1/v1	New	Section Methods_Optiprep gradient
Protocol	Prevention of rhodanese aggregation assay	Protocols.io	dx.doi.org/10.17504/protocols.io.j8nlkdbrxg5r/v1	New	Section Methods_Protein aggregation reactions and thioflavin-T (ThT) fluorescence measurements_Rhodanese aggregation assay
Protocol	Hydrogen-Deuterium Exchange Coupled to Mass Spectrometry of Clusterin	Protocols.io	dx.doi.org/10.17504/protocols.io.e6nvwbxy7vmk/v1	New	Section Methods_Hydrogen/deuterium exchange-mass spectrometry
Protocol	Immunostaining	Protocols.io	dx.doi.org/10.17504/protocols.io.e6nvwd7n7lmk/v1	Reused	Section Methods_Immunofluorescence microscopy
Protocol	Circular Dichroism Spectroscopy of Clusterin	Protocols.io	dx.doi.org/10.17504/protocols.io.6qpvr91b2vmk/v1	New	Section Methods_Circular dichroism spectroscopy
Protocol	Clu-VLDLR-ed binding assay	Protocols.io	dx.doi.org/10.17504/protocols.io.4r3l26m2qv1y/v1	New	Section Methods_Clu–VLDLR-ed binding assay
Protocol	Crystallization of Clusterin Mutant TL1 (Human Clu-Δ(214–238))	Protocols.io	dx.doi.org/10.17504/protocols.io.bp2l68kndgqe/v1	New	Section Methods_Crystallization
Protocol	Gel electrophoresis and immunoblotting	Protocols.io	dx.doi.org/10.17504/protocols.io.n92ldro4ng5b/v1	New	Section Methods_Gel electrophoresis and immunoblotting
Protocol	Gibson asssembly	Protocols.io	dx.doi.org/10.17504/protocols.io.ewov1de6yvr2/v1	New	Section Methods_Plasmids
Protocol	Induced Pluripotent Stem Cells (iPSCs) Differentiation into iNeurons	Protocols.io	dx.doi.org/10.17504/protocols.io.eq2lyxz3wgx9/v1	New	Section Methods_Cell lines
Protocol	Micro-scale Analytical Size Exclusion Chromatography of Clusterin	Protocols.io	dx.doi.org/10.17504/protocols.io.3byl4wm4ovo5/v1	New	Section Methods_Analytical SEC
Protocol	Limited Proteolysis of Clu and Clu-DMPC Complexes	Protocols.io	dx.doi.org/10.17504/protocols.io.4r3l29xjxv1y/v1	New	Section Methods_Limited proteolysis with chymotrypsin
Protocol	Protein sample preparation from acrylamide gel for mass spectrometry	Protocols.io	dx.doi.org/10.17504/protocols.io.36wgq6r33lk5/v1	New	Section Methods_Mass spectrometry proteomics
Protocol	Purification of Recombinant Human Hsc70 from Escherichia coli	Protocols.io	dx.doi.org/10.17504/protocols.io.36wgqd2pkvk5/v1	New	Section Methods_Mass spectrometry proteomics
Protocol	Preparation of Negative Stain Transmission Electron Microscopy Grids	Protocols.io	dx.doi.org/10.17504/protocols.io.4r3l29x1jv1y/v1	New	Section Methods_Negative stain transmission electron microscopy
Protocol	Lipid Extraction for Mass Spectrometry Lipidomics	Protocols.io	dx.doi.org/10.17504/protocols.io.36wgqd2zxvk5/v1	New	Section Methods_Mass spectrometry lipidomics
Experimental model: Cell line	HEK293E_Clu WT	cellosaurus.org	RRID:CVCL_D4BD	Reused
Experimental model: Cell line	HEK293E_Clu TL1	cellosaurus.org	RRID:CVCL_D4BE	New
Experimental model: Cell line	HEK293E_Clu TL2	cellosaurus.org	RRID:CVCL_D4BF	New
Experimental model: Cell line	HEK293E_Clu TL3	cellosaurus.org	RRID:CVCL_D4BG	New
Experimental model: Cell line	HEK293E_Clu TL2+3	cellosaurus.org	RRID:CVCL_D4BH	New
Experimental model: Cell line	HEK293E_Clu TL4	cellosaurus.org	RRID:CVCL_D4BI	New
Experimental model: Cell line	HEK293E_Clu CC1	cellosaurus.org	RRID:CVCL_D4BJ	New
Experimental model: Cell line	HEK293E_Clu CC2	cellosaurus.org	RRID:CVCL_D4BK	New
Experimental model: Cell line	HEK293E_Clu CC3	cellosaurus.org	RRID:CVCL_D4BL	New
Experimental model: Cell line	HEK293E_Clu CC4	cellosaurus.org	RRID:CVCL_D4BM	New
Experimental model: Cell line	HEK293E_Clu DD1	cellosaurus.org	RRID:CVCL_D4BN	New
Experimental model: Cell line	HEK293E_Clu DD1 + TL1	cellosaurus.org	RRID: CVCL_E4JU	New
Experimental model: Cell line	HEK293E_Clu DD2	cellosaurus.org	RRID:CVCL_D4BP	New
Experimental model: Cell line	HEK293E_Clu DD3	cellosaurus.org	RRID:CVCL_D4BQ	New
Experimental model: Cell line	HEK293E_Clu AB1	cellosaurus.org	RRID:CVCL_D4BR	New
Experimental model: Cell line	HEK293E_Clu AB2	cellosaurus.org	RRID:CVCL_D4BS	New
Experimental model: Cell line	HEK293E_Ecto short VLDLR-C-tag	cellosaurus.org	RRID:CVCL_D4BT	New
Experimental model: Cell line	HPSI0214i-kucg_2	UK Health Security Agency	77650065, RRID:CVCL_AE60	Reused	Cell line supplied by HipSci.
Critical commercial assay	Phospholipid Assay Kit	MERCK	MAK122	Reused
Critical commercial assay	STEMdif SMADi Neural Induction Kit	Stem Cell Technologies	8581	Reused
Critical commercial assay	STEMdiff Forebrain Neuron Differentiation Kit	Stem Cell Technologies	8600	Reused
Critical commercial assay	STEMdiff Forebrain Neuron Maturation Kit	Stem Cell Technologies	8605	Reused
Chemical, peptide, or recombinant protein	Kifunensine (Synonyms: FR-900494)	Med Chem Express	HY-19332	Reused
Chemical, peptide, or recombinant protein	5-Fluorouracil	MERCK	F6627-1G	Reused
Chemical, peptide, or recombinant protein	Uridine	MERCK	U3750-1G	Reused
Chemical, peptide, or recombinant protein	B-27 Plus Supplement 1x	Thermo Fisher Scientific	A3582801	Reused
Chemical, peptide, or recombinant protein	GlutaMAX	Thermo Fisher Scientific	35050061	Reused
Chemical, peptide, or recombinant protein	Penicillin-Streptomycin (10.000 U/ml)	Thermo Fisher Scientific	15140122	Reused
Chemical, peptide, or recombinant protein	Geltrex™ LDEV-Free, hESC-Qualified, Reduced Growth Factor Basement Membrane Matrix	Thermo Fisher Scientific	A1413302	Reused
Chemical, peptide, or recombinant protein	DMEM/F-12	Thermo Fisher Scientific	11320074	Reused
Chemical, peptide, or recombinant protein	1,2-dimyristoyl-sn-glycero-3-phosphocholine (DMPC)	Avanti polar lipids (Sigma)	850345	Reused
Chemical, peptide, or recombinant protein	Sudan black B	MERCK	199664	Reused
Chemical, peptide, or recombinant protein	α-Chymotrypsin from bovine pancreas	MERCK	C7762	Reused
Chemical, peptide, or recombinant protein	OptiPrep™ Density Gradient Medium	MERCK	D1556	Reused
Chemical, peptide, or recombinant protein	NativePAGE 3–12% Bis-Tris SDS gels	Thermo Fisher Scientific	BN1001BOX	Reused
Chemical, peptide, or recombinant protein	NativePAGE™ Running Buffer (20X)	Thermo Fisher Scientific	BN2001	Reused
Chemical, peptide, or recombinant protein	NativePAGE™ Sample Buffer (4X)	Thermo Fisher Scientific	BN2003	Reused
Chemical, peptide, or recombinant protein	NuPAGE MOPS SDS Running Buffer (20X)	Thermo Fisher Scientific	NP0001	Reused
Chemical, peptide, or recombinant protein	1-Step Ultra TMB ELISA Substrate Solution	Thermo Fisher Scientific	34028	Reused
Chemical, peptide, or recombinant protein	Apolipoprotein A-I Human	Prospec, Hölzel Diagnostik	CYT-661	Reused
Chemical, peptide, or recombinant protein	Recombinant Human Apolipoprotein E3	Prospec, Hölzel Diagnostik	CYT-874	Reused
Chemical, peptide, or recombinant protein	NuPAGE™ Novex™ 4-12% Bis-Tris Protein Gels	Thermo Fisher Scientific	NP0321BOX	Reused
Chemical, peptide, or recombinant protein	cOmplete™, EDTA-free Protease Inhibitor Cocktail	MERCK	11873580001	Reused
Chemical, peptide, or recombinant protein	NativeMark Unstained Protein Standard	Thermo Fisher Scientific	LC0725	Reused
Chemical, peptide, or recombinant protein	Power Blotter Select Transfer Stacks, nitrocellulose, regular size	Thermo Fisher Scientific	PB3340	Reused
Chemical, peptide, or recombinant protein	PageRuler™ Prestained Protein Ladder	Thermo Fisher Scientific	26617	Reused
Chemical, peptide, or recombinant protein	Spectra/Por 3 Dialysis Tubing, 3.5 kD MWCO, 45 mm Flat-width, 15 meters/roll	Spectrum	132724	Reused
Chemical, peptide, or recombinant protein	CaptureSelect™ C-tagXL Affinity Matrix	Thermo Fisher Scientific	2943072005	Reused
Chemical, peptide, or recombinant protein	HiTrap SP XL 5 x 5 ml	Cytiva	17516101	Reused
Chemical, peptide, or recombinant protein	HiLoad 26/60 Superdex 200 prep grade	Cytiva	17-1071-01	Reused
Chemical, peptide, or recombinant protein	HiPrep 26/10 Desalting	Cytiva	17-5087-01	Reused
Chemical, peptide, or recombinant protein	Superose 6 Increase 3.2/300	Cytiva	29091598	Reused
Chemical, peptide, or recombinant protein	Superdex 200 Increase 3.2/300	Cytiva	28990946	Reused
Chemical, peptide, or recombinant protein	Chelating Sepharose Fast Flow	Cytiva	17057501	Reused
Chemical, peptide, or recombinant protein	Rhodanese from bovine liver	Sigma	R1756-10MG	Reused
Chemical, peptide, or recombinant protein	WT-Clu	in-house		New
Chemical, peptide, or recombinant protein	Clu TL1	in-house		New
Chemical, peptide, or recombinant protein	TL2	in-house		New
Chemical, peptide, or recombinant protein	TL3	in-house		New
Chemical, peptide, or recombinant protein	TL2+3	in-house		New
Chemical, peptide, or recombinant protein	TL4	in-house		New
Chemical, peptide, or recombinant protein	CC1	in-house		New
Chemical, peptide, or recombinant protein	CC2	in-house		New
Chemical, peptide, or recombinant protein	CC3	in-house		New
Chemical, peptide, or recombinant protein	CC4	in-house		New
Chemical, peptide, or recombinant protein	DD1	in-house		New
Chemical, peptide, or recombinant protein	DD1 + TL1	in-house		New
Chemical, peptide, or recombinant protein	DD2	in-house		New
Chemical, peptide, or recombinant protein	DD3	in-house		New
Chemical, peptide, or recombinant protein	AB1	in-house		New
Chemical, peptide, or recombinant protein	AB2	in-house		New
Chemical, peptide, or recombinant protein	VLDLR_ed	in-house		New
Chemical, peptide, or recombinant protein	Clu-α-tail-GFP	in-house		New
Chemical, peptide, or recombinant protein	Clu-H7-GFP	in-house		New
Chemical, peptide, or recombinant protein	Clu-α-tail-H7-GFP	in-house		New
Chemical, peptide, or recombinant protein	GFP-Clu-TL	in-house		New
Chemical, peptide, or recombinant protein	GFP-Clu-β-tail	in-house		New
Chemical, peptide, or recombinant protein	Abeta(M1-42)	in-house		New
Chemical, peptide, or recombinant protein	RAP	in-house		New
Chemical, peptide, or recombinant protein	TauRD (C291A/P301L/C322A/V337M)	in-house		Reused
Chemical, peptide, or recombinant protein	α-synuclein (A53T)	in-house		Reused
Chemical, peptide, or recombinant protein	eGFP	in-house		Reused
Chemical, peptide, or recombinant protein	Hsc70	in-house		Reused	Purified as in DOI: 10.1038/s41467-021-25966-w
Antibody	anti-Clu-α antibody	Santa Cruz Biotechnology	sc-5289, RRID:AB_673566	Reused	1/1000 dilution (WB), 1/100 dilution (ELISA)
Antibody	rabbit anti-Rhodanese	in-house	RRID:AB_3673130	Reused	1/5000 dilution (WB)
Antibody	CaptureSelect™ Biotin Anti-C-tag Conjugate	Thermo Fisher Scientific	7103252100; RRID:AB_3662617	Reused	1/4000 dilution (WB)
Antibody	anti-MAP2 antibody	MERCK	AB5543, RRID:AB_571049	Reused	1/500 dilution (Immunofluorescence)
Antibody	anti-β-3-Tubulin	Thermo Fisher Scientific	MA1-19187, RRID:AB_1070721	Reused	1/1000 dilution (Immunofluorescence)
Antibody	anti-RAP	Santa Cruz Biotechnologies	sc-515625; RRID not Found	Reused	1/100 dilution (ELISA)
Antibody	antibody F(ab')2-Goat anti-Mouse IgG (H+L) Cross-Adsorbed Secondary Antibody, Alexa Fluor Plus 647	Thermo Fisher Scientific	A48289, RRID:AB_2896355	Reused	1/1000 dilution (Flow cytometry)
Antibody	Goat anti-Chicken IgY (H+L) Secondary Antibody, Alexa Fluor 647	Thermo Fisher Scientific	A-21449, RRID:AB_2535866	Reused	1/500 dilution (Immunofluorescence)
Antibody	goat-anti mouse immunoglobulin G (IgG)-horseradish peroxidase (HRP)	MERCK	A4416, RRID:AB_258167	Reused	1/10000 dilution (WB, ELISA)
Antibody	goat-anti rabbit immunoglobulin G (IgG)-horseradish peroxidase (HRP)	MERCK	A9169, RRID:AB_258434	Reused	1/20000 dilution (WB)
Antibody	Streptavidin-HRP	Thermo Fisher Scientific	21130; RRID:AB_795453	Reused	1/10000 dilution
Bacterial strain	E. coli Bl21-CodonPlus (DE3)-RIL cells	Agilent	230245	Reused
Dataset	Fig. 2e.xlsx	Zenodo	https://doi.org/10.5281/zenodo.14243720	New	Tabular data used to produce Figure panels 2e including proteome reference sequences (Homo sapiens, Callorhinchus milii, Latimeria chalumnae, Danio rerio, Xenopus laevis, Gallus gallus, Ornithorhynchus anatinus, Monodelphis domestica, HSPB4 and HSPB5). Compositional bias in the unstructured tails of clusterin
Dataset	Fig. 3b,c.zip	Zenodo	https://doi.org/10.5281/zenodo.14243720	New	Folder containing raw data and summary tabular data used to produce figure panels 3b and32c. Effect of Clu mutations on aggregation of denatured rhodanese.
Dataset	Fig. 3d,e.zip	Zenodo	https://doi.org/10.5281/zenodo.14243720	New	Folder containing raw data and summary tabular data used to produce figure panels 3d and 3e. Effect of Clu mutations on Aβ(1-42) amyloid formation.
Dataset	Fig. 4b,c.zip	Zenodo	https://doi.org/10.5281/zenodo.14243720	New	Folder containing raw data and summary tabular data used to produce figure panels 4b and 4c. Effect of Clu hydrophobic tails (GFP-Clu tail fusion proteins) on Aβ amyloid formation.
Dataset	Fig. 5a.zip	Zenodo	https://doi.org/10.5281/zenodo.14243720	New	Folder containing raw data (fcs files) and summary tabular data used to produce figure panel 5a. Clusterin uptake in the absence or presence of substrate (Aβ aggregates) by neuronal cells.
Dataset	Fig. 5b.zip	Zenodo	https://doi.org/10.5281/zenodo.14243720	New	Folder containing raw data (fcs files) and summary tabular data used to produce figure panel 5b. Clusterin mutants uptake in the absence or presence of substrate (Aβ aggregates) by neuronal cells. It contains a folder with an example to run the code (Yuste Checa et al dataset example to run the code)
Dataset	Fig. 5c.zip	Zenodo	https://doi.org/10.5281/zenodo.14243720	New	Folder containing raw data (fcs files) and summary tabular data used to produce figure panel 5c. Effect of Clu hydrophobic tails (GFP-Clu tail fusion proteins) on uptake.
Dataset	Fig. 5d.xlsx	Zenodo	https://doi.org/10.5281/zenodo.14243720	New	Uncrop gels used to produce figure panel 5d. Immunoblots of WT-Clu binding to VLDLR detected by immune affinity chromatography.
Dataset	Fig. 5e_Ext Data 7d,e,f,g,h.zip	Zenodo	https://doi.org/10.5281/zenodo.14243720	New	Folder containing raw data and summary tabular data used to produce figure panel 5e and Extended Data figure panels 7d, 7e, 7f, 7g and 7h. Affinity of WT Clu, Clu mutants, RAP to immobilized VLDLR-ed and displacement of Clu from VLDLR-ed by increasing concentration of RAP determined by ELISA.
Dataset	Fig. 6a_Extended Data Fig. 8a, b, c.zip	Zenodo	https://doi.org/10.5281/zenodo.14243720	New	Uncropped gels (replicates) used to produce figure panel 6a and Extended Data figure panel 8a, 8b and 8c. Formation of Clu, ApoA1, ApoE and Hcs70 lipoprotein complexes detected by native-PAGE (coomassie for protein detection and sudan black for lipid detection).
Dataset	Fig. 6b_Ext data 9g.zip	Zenodo	https://doi.org/10.5281/zenodo.14243720	New	Micrographs (replicates) used to produce figure panel 6b and Extended Data figure panel 9g. Micrographs of purified Clu-lipoprotein complexes (Clu-DMPC) and lipoprotein complexes formed by the fusion protein αTL-H7.
Dataset	Fig. 6c_Ext Data 9a.zip	Zenodo	https://doi.org/10.5281/zenodo.14243720	New	Folder containing raw data and summary tabular data used to produce figure panel 6c and Extended Data figure panel 9a. Effect of Clu-lipoprotein complexes on aggregation of denatured rhodanese.
Dataset	Fig. 6d_Ext Data 9b.zip	Zenodo	https://doi.org/10.5281/zenodo.14243720	New	Folder containing raw data and summary tabular data used to produce figure panel 6d and Extended Data figure panel 9b. Effect of Clu-lipoprotein complexes on Aβ amyloid formation.
Dataset	Fig. 6e_Ext data 9f.zip	Zenodo	https://doi.org/10.5281/zenodo.14243720	New	Uncropped Native-PAGE (coomassie, replicates) and quantification by densitometry used to produce figure panel 6e and Extended Data figure panel 9f. Analysis of structural determinants of Clu-lipoprotein formation.
Dataset	Fig. 6f	Zenodo	https://doi.org/10.5281/zenodo.14243720	New	Gels (replicates) used to produce figure panel 6f and Extended Data Figure panel 9h. Formation of lipoprotein complexes with segments of Clu fused to GFP detected by native-PAGE (GFP fluorescence for GFP construct detection, sudan black for lipid detection and coomassie for protein detection).
Dataset	Extended Data Fig. 1a, e.zip	Zenodo	https://doi.org/10.5281/zenodo.14243720	New	Raw tabular data used to produce Extended Data figure panels 1a and 1e. pH-dependent oligomerization of WT-Clu and CluΔ(214-238). Size exclussion chromatography absorbance traces at 280 nm wavelength.
Dataset	Extended Data Fig. 1b, c and 5c, d.zip	Zenodo	https://doi.org/10.5281/zenodo.14243720	New	Raw tabular data used to produce Extended Data figure panels 1b, 1c, 5c and 5d. CD spectra (Molecular ellipticities (° cm-1 mol -1)), CD melting curves (Ellipticities (°)) of WT-Clu at pH 5.0 and pH 7.0 and bar graphs of Bar graph of estimated helical fraction and melting points of Clusterin mutant proteins.
Dataset	Extended Data Fig. 1d.xlsx	Zenodo	https://doi.org/10.5281/zenodo.14243720	New	Uncrop gel used to produce Extended Data figure panel 1d. SDS-PAGE analysis (coomassie) of Clu preparations.
Dataset	Extended Data Fig._3a.xlsx	Zenodo	https://doi.org/10.5281/zenodo.14243720	New	Summary data used to produce Extended Data figure panels 3a. Hydrogen-deuterium exchange analysis of clusterin. Mass spectrometry data deposited in PRIDE partner repository (PXD057022).
Dataset	Extended Data Fig._6a.xlsx	Zenodo	https://doi.org/10.5281/zenodo.14243720	New	Uncrop gels used to produce Extended Data figure panel 6a. Immunoblots of Clu-rhodanese complexes by size exclusion chromatography.
Dataset	Extended Data Fig. 6b.zip	Zenodo	https://doi.org/10.5281/zenodo.14243720	New	Folder containing raw data and summary tabular data used to produce Extended Data figure panels 6b. Comparison of Clu holdase activity towards denatured rhodanese at pH 7.2 and pH 5.2.
Dataset	Extended Data Fig. 6c, d.zip	Zenodo	https://doi.org/10.5281/zenodo.14243720	New	Folder containing raw data and summary tabular data used to produce Extended Data figure panels 6c and 6d. Effect of Clu mutations (TL1, DD1, DD1+TL1) on Aβ(1-42) amyloid formation.
Dataset	Extended Data Fig. 6e, f.zip	Zenodo	https://doi.org/10.5281/zenodo.14243720	New	Folder containing raw data and summary tabular data used to produce Extended Data figure panels 6e and 6f. Effect of Clu mutations (TL1, TL2+3) on α-Synuclein aggregation.
Dataset	Extended Data Fig. 6g, h.zip	Zenodo	https://doi.org/10.5281/zenodo.14243720	New	Folder containing raw data and summary tabular data used to produce Extended Data figure panels 6g and 6h. Effect of Clu mutations (TL1, TL2+3) on TauRD aggregation.
Dataset	Extended Data Fig. 6i.zip	Zenodo	https://doi.org/10.5281/zenodo.14243720	New	Folder containing raw data and summary tabular data used to produce Extended Data figure panels 6i. Effect of GFP-TL on denatured rhodanese aggregation.
Dataset	Extended Data Fig. 7a.zip	Zenodo	https://doi.org/10.5281/zenodo.14243720	New	Microscopy pictures used to produce Extended Data figure panel 7a. Fluorescence microscopy of iNeurons after immunostainning for the neuronal marker proteins β3 tubulin and MAP2.
Dataset	Extended Data Fig. 7b.zip	Zenodo	https://doi.org/10.5281/zenodo.14243720	New	Folder containing raw data (fcs files) and summary tabular data used to produce Extended Data figure panel 7b. Competition of cellular uptake of Clu-A488 by unlabeled Clu.
Dataset	Extended Data Fig. 7i.zip	Zenodo	https://doi.org/10.5281/zenodo.14243720	New	Tabular data used to produce Extended Data figure panel 7i. Binding of GFP fusion constructs to VLDLR detected by immune affinity chromatography analyzed by GFP fluorescence
Dataset	Extended Data Fig. 8d.xlsx	Zenodo	https://doi.org/10.5281/zenodo.14243720	New	Chromatograms and immunoblts used to produce Extended Data figure panels 8d. Size exclussion chromatography (SEC) purification of WT-Clu-DMPC nanodisc lipoprotein complexes. Chromatograms and clusterin immunoblots (native-PAGE) of the different SEC fractions.
Dataset	Extended Data Fig. 8e.zip	Zenodo	https://doi.org/10.5281/zenodo.14243720	New	Uncropped Native-PAGE (A488 fluorescence and coomassie, replicates) and quantification by densitometry used to produce Extended Data figure panel 8e. Exchange of Clu from lipoprotein particles by free Clu.
Dataset	Extended Data Fig. 9c.zip	Zenodo	https://doi.org/10.5281/zenodo.14243720	New	Uncropped gels used to produce Extended Data figure panel 9c. Immunoblots of Clu-rhodanese complexes separated by Optiprep density gradient.
Dataset	Extended Data Fig.9d,e.xlsx	Zenodo	https://doi.org/10.5281/zenodo.14243720	New	Uncropped gels (coomassie, replicates) used to produce Extended Data figure panel 9d and 9e. Limited proteolysis of free versus lipoprotein complexes using WT-Clu or the single chain mutant TL4. Mass spectrometry data deposited in PRIDE partner repository (PXD056940).
Dataset	Extended data Fig. 9h.xlsx	Zenodo	https://doi.org/10.5281/zenodo.14243720	New	Gels (replicates) used to produce figure Extended Data Figure panel 9h. Formation of lipoprotein complexes with segments of Clu fused to GFP detected by native-PAGE (GFP fluorescence for GFP construct detection, sudan black for lipid detection and coomassie for protein detection).
Dataset	DMPC_Clu ratio in nanodisc_Lipidomics_phospholipid kit.xlsx	Zenodo	https://doi.org/10.5281/zenodo.14243720	New	Raw and summary of the determination of molar ratio DMPC:Clusterin in the nanodiscs by Mass Spectrometry lipidomics and the Phospholipid Assay Kit (MAK122, Merck).
Dataset	Crystal structure of human Clusterin, crystal form I	Protein Data Bank	PDB: 7ZET	New	Crystal structure of Clu mutant TL1 (Clu-Δ(214-238)) in space group P21 solved by molecular replacement with Molrep 11.4.06 (CCP4i interface 7.1.010). Figure 2a and Extended Data figure 2b and 2c.
Dataset	Alphafold2 model for human clusterin	AlphaFold Protein Structure Database	https://alphafold.ebi.ac.uk/entry/P10909	New	Truncated version of the Alphafold2 model for human clusterin in which lowconfidence regions were trimmed away. Extended Data Figure 2c.
Dataset	Crystal structure of human Clusterin, crystal form II	Protein Data Bank	PDB: 7ZEU	New	Crystal structure of Clu mutant TL1 (Clu-Δ(214-238)) in space group C2 solved by molecular replacement with Molrep 11.4.06 (Vagin and Isupov 2001) using a preliminary model for Clu mutant TL1 in the P21 crystal lattice. Extended Data figure 2a, b.
Dataset	Structural analysis of human Clusterin/ApoJ, part 1	PRIDE partner repository	PXD057022	New	Hydrogen-deuterium exchange analysis of clusterin. Extended Data Fig. 3a.xlsx
Dataset	Structural analysis of human Clusterin/ApoJ, part 2	PRIDE partner repository	PXD056940	New	Mass spectrometry data from Clusterin limited proteolysis. Extended Data figure 9d and 9e.
Dataset	X-ray diffraction data	The European Synchrotron Radiation Facility (ESRF)	10.15151/ESRF-ES-541098252	New	Structure solution and refinement X-ray diffraction data
Dataset	Clusterin sequence of Callorhinchus milii	Uniprot	K4GIQ5	Reused	Data used to produce Extended Data figure 4
Dataset	Clusterin sequence of Latimeria chalumnae	Uniprot	H3AKI1	Reused	Data used to produce Extended Data figure 4
Dataset	Clusterin sequence of Danio rerio	Uniprot	Q6PBL3	Reused	Data used to produce Extended Data figure 4
Dataset	Clusterin sequence of Gallus gallus	Uniprot	A0A1D5PN61	Reused	Data used to produce Extended Data figure 4
Dataset	Clusterin sequence of Ornithorhynchus anatinus	Uniprot	F6XFZ6	Reused	Data used to produce Extended Data figure 4
Dataset	Clusterin sequence of Monodelphis domestica	Uniprot	F6UX07	Reused	Data used to produce Extended Data figure 4
Dataset	Clusterin sequence of Alligator sinensis	Uniprot	A0A1U7SNW7	Reused	Data used to produce Extended Data figure 4
Dataset	Clusterin sequence of Chrysemys picta bellii	Uniprot	XP_005284162.1	Reused	Data used to produce Extended Data figure 4
Dataset	Clusterin sequence of Xenopus tropicalis	Uniprot	Q6DIX4	Reused	Data used to produce Extended Data figure 4
Dataset	iPSC Cell line QC tests	Zenodo	https://doi.org/10.5281/zenodo.14243720	New
Software/code	Matlab code: Analysis script	Github	RRID:SCR_026125; 10.5281/zenodo.14411900; https://github.com/csitron/MATLAB-Programs-for-Flow-Cytometry	New	Matlab code for flow cytometry analysis used to generate figure panel 4a, b and c and Extended Data figure panel 7b, Clusterin-A488 and GFP construct uptake by iNeurons.
Software/code	MatLabR2021b	MathWorks	MATLAB (RRID:SCR_001622)	Reused
Software/code	ProtParam Tool	Swiss Institute of Bioinformatics	ProtParam Tool (RRID:SCR_018087)	Reused
Software/code	ProteinLynx Global Server V.3.0.2	Waters	ProteinLynx Global Server (RRID:SCR_016664)	Reused
Software/code	XDS v. Feb 5, 2021	MPI for Medical Research, Heidelberg	XDS Program Package, RRID:SCR_015652 https://xds.mr.mpg.de/	Reused
Software/code	Pointless V.1.12.4		Pointless (RRID:SCR_014218)	Reused
Software/code	Aimless V.0.7.4		AIMLESS (RRID:SCR_015747)	Reused
Software/code	Ctruncate V.1.17.29		https://www.ccp4.ac.uk/html/ctruncate.html	Reused
Software/code	CCP4i V.7.1.010		CCP4 (RRID:SCR_007255) https://www.ccp4.ac.uk/	Reused
Software/code	Molrep V.11.4.06		https://www.ccp4.ac.uk/html/molrep.html	Reused
Software/code	Alphafold2		AlphaFold Protein Structure Database (RRID:SCR_023662) https://alphafold.ebi.ac.uk/entry/P10909	Reused
Software/code	Phenix.refine V.1.19.2-4158	Python-based Hierarchical ENvironment for Integrated Xtallography	Phenix.refine (RRID:SCR_016736) http://www.phenix-online.org/	Reused
Software/code	Refmac V.5.8.0267		Refmac (RRID:SCR_014225)	Reused
Software/code	Lsqkab V.7.1.010		https://www.ccp4.ac.uk/html/lsqkab.html	Reused
Software/code	Lsqman V.081126/9.7.9		LSQMAN (RRID:SCR_015751)	Reused
Software/code	Pymol V.2.2.3		PyMOL (RRID:SCR_000305) http://www.pymol.org	Reused
Software/code	ESPript V.3		ESPript 2.2 (RRID:SCR_006587) https://espript.ibcp.fr	Reused
Software/code	Consurf		ConSurf Database (RRID:SCR_002320) https://consurf.tau.ac.il/consurf_index.php	Reused
Software/code	BLAST	Uniprot	https://www.uniprot.org/blast	Reused
Software/code	Clustalo	EMBL's European Bioinformatics Institute	Clustal Omega (RRID:SCR_001591) https://www.ebi.ac.uk/jdispatcher/msa/clustalo	Reused
Software/code	Sigma plot V.14	Grafiti	SigmaPlot (RRID:SCR_003210) https://grafiti.com/sigmaplot-detail/	Reused
Software/code	Image J V.1.53a		ImageJ (RRID:SCR_003070) https://imagej.net/ij/	Reused
Software/code	GraphPad Prism V.10	Dotmatics	GraphPad Prism (RRID:SCR_002798) www.graphpad.com	Reused
Software/code	SerialEM V.4.1.6	University of Colorado	SerialEM (RRID:SCR_017293)	Reused
Software/code	Skyline V.23.1.0.455	MacCoss Lab Software	Skyline (RRID:SCR_014080) https://skyline.ms/	Reused
Software/code	MaxQuant V2.2.0.0	Max Planck Institute of Biochemistry	MaxQuant (RRID:SCR_014485) https://www.maxquant.org/	Reused
Software/code	SwissProt	Swiss Institute of Bioinformatics	UniProtKB/Swiss-Prot (RRID:SCR_021164)	Reused
Software/code	DynamX V.3.0.0	Waters	https://www.waters.com/	Reused
Software/code	WinCoot V.0.9.4.1		http://bernhardcl.github.io/coot	Reused
Software/code	SparkControl software v.3.2	Tecan	https://lifesciences.tecan.com/multimode-plate-reader?p=tab--3	Reused
Software/code	ClarioStar software v.5.70 R3	BMG LABTECH	https://www.bmglabtech.com/en/microplate-reader-software/	Reused
Software/code	MARS software V 4.01 R2	BMG LABTECH	https://www.bmglabtech.com/en/microplate-reader-software/	Reused
Software/code	V-500 Control Driver v.1.41.02 (Jasco V-560)	Jasco	https://www.jasco-global.com/product-spectroscopy/	Reused
Software/code	Attune NxT Software v. 5.1.1	Thermo Fisher Scientific	https://www.thermofisher.com/de/de/home/life-science/cell-analysis/flow-cytometry/flow-cytometers/attune-nxt-flow-cytometer/software.html	Reused
Software/code	Leica LAS X software v. 3.5.2	Leica Microsystems	Leica Application Suite X (RRID:SCR_013673)	Reused
Software/code	Amersham Typhoon control software 2.0.0.6	Cytiva	https://www.cytivalifesciences.com/en/us/shop/protein-analysis/molecular-imaging-for-proteins/imaging-systems/amersham-typhoon-gel-and-blot-imaging-systems-p-00192?srsltid=AfmBOore7OqctepSwzpBXaF1WYUJZiRiOuO6I_KwYk98iRbVL_9xqOgf	Reused
Software/code	Orbitrap Exploris 480 Tune Application 4.1.355.19	Thermo Fisher Scientific	https://www.thermofisher.com/de/de/home/industrial/mass-spectrometry/liquid-chromatography-mass-spectrometry-lc-ms/lc-ms-systems/orbitrap-lc-ms/orbitrap-exploris-mass-spectrometers/orbitrap-exploris-480-mass-spectrometers.html?gclid=Cj0KCQiAvP-6BhDyARIsAJ3uv7ZNJW4On3_c9AakNDDqgv5qeUoLzBoOJwfJyyvMw55HGUACUFA3G6YaAoBREALw_wcB&cid=E.23CMD.MS106.12133.01&ce=E.23CMD.MS106.12133.01&ef_id=Cj0KCQiAvP-6Bh…	Reused
Software/code	Xcalibur 4.5 SP1	Thermo Fisher Scientific	Thermo Xcalibur (RRID:SCR_014593)	Reused
Software/code	timsControl 6.0	Bruker	https://www.bruker.com/en/products-and-solutions/mass-spectrometry/timstof/timstof-pro-2.html	Reused
Software/code	Bruker Compass Hystar 6.3	Bruker	https://www.bruker.com/en/products-and-solutions/mass-spectrometry/timstof/timstof-pro-2.html	Reused
Software/code	QExactive HF-Orbitrap MS 2.13 build 3162	Thermo Fisher Scientific	https://www.thermofisher.com/order/catalog/product/0726055?SID=srch-srp-0726055	Reused
Software/code	Thermo Scientific SII for Xcalibur 1.7.0.468	Thermo Fisher Scientific	Thermo Xcalibur (RRID:SCR_014593)	Reused
Software/code	Amersham ImageQuant 800 control software 2.0.0	Cytiva	https://www.cytivalifesciences.com/en/us/shop/protein-analysis/molecular-imaging-for-proteins/imaging-systems/amersham-imagequant-800-systems-p-11546?srsltid=AfmBOoqWUvWn-RfZ0H1JJOFARMg8FZh59O2a64VWr-SHNkzeLj-ywBx0	Reused
Software/code	ImageQuant LAS 4000 mini control software 1.3	Cytiva	https://www.cytivalifesciences.com/en/us	Reused

## Sheet: Supplementary Table 2
Supplementary Table 2. Induced-pluripotent stem cells (iPSC) quality control panel. Quality control assays performed on the HPSI0214i-kucg_2 iPSCs (N/A, not analyzed).
Minimum iPSC Quality Control Panel
Genomic Baseline QC	Pass QC?	Method used	Results
Genotyping	N/A	N/A	N/A
Karyotype	Yes	Global Screening Array (Illumina)	Normal (Male), no CNV > 2.5Mb found Data not shown
Pluripotent phenotype	Yes	Colony morphology Growth	Normal Data not shown
Cell Line Identity	N/A	N/A	N/A
Mycoplasma Testing	N/A	N/A	N/A
Clonality	N/A	N/A	N/A
Stability	N/A	N/A	N/A

## Sheet: Supplementary Table 3a
Supplementary Table 3a. Meta analysis of HDX-MS data. n.a., not applicable.
H/DX reaction details	20 mM Na-acetate pH 5.0, 100 mM NaCl, 1 mM EDTA, 1 mM tris(2-carboxyethyl)phosphine (TCEP)
H/DX time course	10, 100, 1000 s
Data set	Clu	Clu-Δ(214–238)
# of peptides	162	157
Sequence coverage	0.845	0.83
Redundancy	5.17	5.45
Replicates	3	3
Controls	n.a.
Significant changes	0.5 Da

## Sheet: Supplementary Table 3b
Supplementary Table 3b. HDX data continuous labelling. See Supplementary Methods for further details. D, deuterium; s.d., standard deviation.
State	Start	End	Sequence	Peptide mass (Da)	Retention time (min)	Exchange reaction time (min)	Uptake	Uptake s.d. (D)
Clu-Δ(214–238)	1	9	DQTVSDNEL	1020.45	6.98	0	0	0
Clu-Δ(214–238)	1	9	DQTVSDNEL	1020.45	7	0.17	1.68	0.2
Clu-Δ(214–238)	1	9	DQTVSDNEL	1020.45	6.96	1.67	2.85	0.28
Clu-Δ(214–238)	1	9	DQTVSDNEL	1020.45	6.96	16.67	3.08	0.24
Clu	1	9	DQTVSDNEL	1020.45	6.99	0	0	0
Clu	1	9	DQTVSDNEL	1020.45	6.97	0.17	1.82	0.26
Clu	1	9	DQTVSDNEL	1020.45	6.97	1.67	2.52	0.1
Clu	1	9	DQTVSDNEL	1020.45	6.97	16.67	2.97	0.1
Clu-Δ(214–238)	1	11	DQTVSDNELQE	1277.55	6.67	0	0	0
Clu-Δ(214–238)	1	11	DQTVSDNELQE	1277.55	6.69	0.17	2.06	0.25
Clu-Δ(214–238)	1	11	DQTVSDNELQE	1277.55	6.65	1.67	3.78	0.29
Clu-Δ(214–238)	1	11	DQTVSDNELQE	1277.55	6.63	16.67	4.31	0.14
Clu	1	11	DQTVSDNELQE	1277.55	6.68	0	0	0
Clu	1	11	DQTVSDNELQE	1277.55	6.65	0.17	2.36	0.2
Clu	1	11	DQTVSDNELQE	1277.55	6.66	1.67	3.53	0.23
Clu	1	11	DQTVSDNELQE	1277.55	6.66	16.67	4.3	0.1
Clu-Δ(214–238)	2	7	QTVSDN	663.29	6.98	0	0	0
Clu-Δ(214–238)	2	7	QTVSDN	663.29	6.99	0.17	1.17	0.15
Clu-Δ(214–238)	2	7	QTVSDN	663.29	6.95	1.67	1.64	0.18
Clu-Δ(214–238)	2	7	QTVSDN	663.29	6.96	16.67	1.63	0.1
Clu	2	7	QTVSDN	663.29	6.98	0	0	0
Clu	2	7	QTVSDN	663.29	6.97	0.17	1.07	0.18
Clu	2	7	QTVSDN	663.29	6.96	1.67	1.55	0.18
Clu	2	7	QTVSDN	663.29	6.96	16.67	1.92	0.24
Clu-Δ(214–238)	5	9	SDNEL	577.25	6.97	0	0	0
Clu-Δ(214–238)	5	9	SDNEL	577.25	6.99	0.17	1.11	0.11
Clu-Δ(214–238)	5	9	SDNEL	577.25	6.95	1.67	1.72	0.1
Clu-Δ(214–238)	5	9	SDNEL	577.25	6.96	16.67	1.87	0.04
Clu	5	9	SDNEL	577.25	6.98	0	0	0
Clu	5	9	SDNEL	577.25	6.96	0.17	1.15	0.11
Clu	5	9	SDNEL	577.25	6.97	1.67	1.57	0.07
Clu	5	9	SDNEL	577.25	6.97	16.67	1.81	0.06
Clu-Δ(214–238)	8	20	ELQEMSNQGSKYV	1512.7	6.44	0	0	0
Clu-Δ(214–238)	8	20	ELQEMSNQGSKYV	1512.7	6.49	0.17	1.13	0.06
Clu-Δ(214–238)	8	20	ELQEMSNQGSKYV	1512.7	6.45	1.67	1.27	0.1
Clu-Δ(214–238)	8	20	ELQEMSNQGSKYV	1512.7	6.46	16.67	1.21	0.06
Clu	8	20	ELQEMSNQGSKYV	1512.7	6.46	0	0	0
Clu	8	20	ELQEMSNQGSKYV	1512.7	6.44	0.17	1.15	0.09
Clu	8	20	ELQEMSNQGSKYV	1512.7	6.45	1.67	1.28	0.08
Clu	8	20	ELQEMSNQGSKYV	1512.7	6.46	16.67	1.25	0.08
Clu-Δ(214–238)	9	26	LQEMSNQGSKYVNKEIQN	2110.02	5.35	0	0	0
Clu-Δ(214–238)	9	26	LQEMSNQGSKYVNKEIQN	2110.02	5.38	0.17	0.75	0.13
Clu-Δ(214–238)	9	26	LQEMSNQGSKYVNKEIQN	2110.02	5.32	1.67	2.59	0.4
Clu-Δ(214–238)	9	26	LQEMSNQGSKYVNKEIQN	2110.02	5.31	16.67	5.58	0.15
Clu	9	26	LQEMSNQGSKYVNKEIQN	2110.02	5.36	0	0	0
Clu	9	26	LQEMSNQGSKYVNKEIQN	2110.02	5.36	0.17	0.68	0.11
Clu	9	26	LQEMSNQGSKYVNKEIQN	2110.02	5.34	1.67	1.82	0.06
Clu	9	26	LQEMSNQGSKYVNKEIQN	2110.02	5.32	16.67	5.52	0.22
Clu-Δ(214–238)	12	23	MSNQGSKYVNKE	1384.65	6.43	0	0	0
Clu-Δ(214–238)	12	23	MSNQGSKYVNKE	1384.65	6.5	0.17	1.07	0.07
Clu-Δ(214–238)	12	23	MSNQGSKYVNKE	1384.65	6.45	1.67	1.33	0.05
Clu-Δ(214–238)	12	23	MSNQGSKYVNKE	1384.65	6.46	16.67	1.26	0.13
Clu	12	23	MSNQGSKYVNKE	1384.65	6.46	0	0	0
Clu	12	23	MSNQGSKYVNKE	1384.65	6.44	0.17	1.23	0.25
Clu	12	23	MSNQGSKYVNKE	1384.65	6.45	1.67	1.25	0.12
Clu	12	23	MSNQGSKYVNKE	1384.65	6.46	16.67	1.39	0.16
Clu-Δ(214–238)	12	29	MSNQGSKYVNKEIQNAVN	2023.99	6.62	0	0	0
Clu-Δ(214–238)	12	29	MSNQGSKYVNKEIQNAVN	2023.99	6.66	0.17	1.04	0.15
Clu-Δ(214–238)	12	29	MSNQGSKYVNKEIQNAVN	2023.99	6.59	1.67	2.76	0.39
Clu-Δ(214–238)	12	29	MSNQGSKYVNKEIQNAVN	2023.99	6.57	16.67	5.87	0.08
Clu	12	29	MSNQGSKYVNKEIQNAVN	2023.99	6.62	0	0	0
Clu	12	29	MSNQGSKYVNKEIQNAVN	2023.99	6.6	0.17	0.82	0.43
Clu	12	29	MSNQGSKYVNKEIQNAVN	2023.99	6.59	1.67	2.09	0.35
Clu	12	29	MSNQGSKYVNKEIQNAVN	2023.99	6.57	16.67	6.23	0.41
Clu-Δ(214–238)	19	36	YVNKEIQNAVNGVKQIKT	2046.13	7.99	0	0	0
Clu-Δ(214–238)	19	36	YVNKEIQNAVNGVKQIKT	2046.13	8.04	0.17	0.83	0.07
Clu-Δ(214–238)	19	36	YVNKEIQNAVNGVKQIKT	2046.13	7.97	1.67	2.63	0.42
Clu-Δ(214–238)	19	36	YVNKEIQNAVNGVKQIKT	2046.13	7.93	16.67	6.66	0.11
Clu	19	36	YVNKEIQNAVNGVKQIKT	2046.13	8.01	0	0	0
Clu	19	36	YVNKEIQNAVNGVKQIKT	2046.13	8	0.17	1.04	0.25
Clu	19	36	YVNKEIQNAVNGVKQIKT	2046.13	7.95	1.67	2.58	0.35
Clu	19	36	YVNKEIQNAVNGVKQIKT	2046.13	7.93	16.67	7.29	0.56
Clu-Δ(214–238)	19	37	YVNKEIQNAVNGVKQIKTL	2159.22	9.59	0	0	0
Clu-Δ(214–238)	19	37	YVNKEIQNAVNGVKQIKTL	2159.22	9.62	0.17	0.84	0.16
Clu-Δ(214–238)	19	37	YVNKEIQNAVNGVKQIKTL	2159.22	9.56	1.67	2.89	0.43
Clu-Δ(214–238)	19	37	YVNKEIQNAVNGVKQIKTL	2159.22	9.53	16.67	6.56	0.22
Clu	19	37	YVNKEIQNAVNGVKQIKTL	2159.22	9.61	0	0	0
Clu	19	37	YVNKEIQNAVNGVKQIKTL	2159.22	9.59	0.17	0.74	0.21
Clu	19	37	YVNKEIQNAVNGVKQIKTL	2159.22	9.55	1.67	2.67	0.16
Clu	19	37	YVNKEIQNAVNGVKQIKTL	2159.22	9.52	16.67	6.77	0.5
Clu-Δ(214–238)	24	36	IQNAVNGVKQIKT	1412.82	2.6	0	0	0
Clu-Δ(214–238)	24	36	IQNAVNGVKQIKT	1412.82	2.65	0.17	0.56	0.08
Clu-Δ(214–238)	24	36	IQNAVNGVKQIKT	1412.82	2.58	1.67	1.82	0.37
Clu-Δ(214–238)	24	36	IQNAVNGVKQIKT	1412.82	2.62	16.67	4.38	0.06
Clu	24	36	IQNAVNGVKQIKT	1412.82	2.61	0	0	0
Clu	24	36	IQNAVNGVKQIKT	1412.82	2.62	0.17	0.72	0.14
Clu	24	36	IQNAVNGVKQIKT	1412.82	2.62	1.67	2.14	0.34
Clu	24	36	IQNAVNGVKQIKT	1412.82	2.61	16.67	4.88	0.24
Clu-Δ(214–238)	24	37	IQNAVNGVKQIKTL	1525.91	5.53	0	0	0
Clu-Δ(214–238)	24	37	IQNAVNGVKQIKTL	1525.91	5.57	0.17	0.53	0.04
Clu-Δ(214–238)	24	37	IQNAVNGVKQIKTL	1525.91	5.52	1.67	1.88	0.33
Clu-Δ(214–238)	24	37	IQNAVNGVKQIKTL	1525.91	5.54	16.67	4.32	0.04
Clu	24	37	IQNAVNGVKQIKTL	1525.91	5.55	0	0	0
Clu	24	37	IQNAVNGVKQIKTL	1525.91	5.55	0.17	0.7	0.08
Clu	24	37	IQNAVNGVKQIKTL	1525.91	5.53	1.67	1.89	0.31
Clu	24	37	IQNAVNGVKQIKTL	1525.91	5.5	16.67	4.86	0.31
Clu-Δ(214–238)	24	39	IQNAVNGVKQIKTLIE	1768.03	8.6	0	0	0
Clu-Δ(214–238)	24	39	IQNAVNGVKQIKTLIE	1768.03	8.62	0.17	0.62	0.03
Clu-Δ(214–238)	24	39	IQNAVNGVKQIKTLIE	1768.03	8.56	1.67	1.9	0.26
Clu-Δ(214–238)	24	39	IQNAVNGVKQIKTLIE	1768.03	8.55	16.67	4.21	0.05
Clu	24	39	IQNAVNGVKQIKTLIE	1768.03	8.6	0	0	0
Clu	24	39	IQNAVNGVKQIKTLIE	1768.03	8.59	0.17	0.69	0.09
Clu	24	39	IQNAVNGVKQIKTLIE	1768.03	8.53	1.67	1.96	0.21
Clu	24	39	IQNAVNGVKQIKTLIE	1768.03	8.51	16.67	4.62	0.21
Clu-Δ(214–238)	24	43	IQNAVNGVKQIKTLIEKTNE	2240.26	9.01	0	0	0
Clu-Δ(214–238)	24	43	IQNAVNGVKQIKTLIEKTNE	2240.26	9.05	0.17	0.72	0.08
Clu-Δ(214–238)	24	43	IQNAVNGVKQIKTLIEKTNE	2240.26	8.99	1.67	2.29	0.29
Clu-Δ(214–238)	24	43	IQNAVNGVKQIKTLIEKTNE	2240.26	8.97	16.67	5.51	0.08
Clu	24	43	IQNAVNGVKQIKTLIEKTNE	2240.26	9.04	0	0	0
Clu	24	43	IQNAVNGVKQIKTLIEKTNE	2240.26	9.01	0.17	0.9	0.16
Clu	24	43	IQNAVNGVKQIKTLIEKTNE	2240.26	8.97	1.67	2.17	0.27
Clu	24	43	IQNAVNGVKQIKTLIEKTNE	2240.26	8.92	16.67	6.04	0.45
Clu-Δ(214–238)	26	43	NAVNGVKQIKTLIEKTNE	1999.12	7.97	0	0	0
Clu-Δ(214–238)	26	43	NAVNGVKQIKTLIEKTNE	1999.12	8	0.17	0.57	0.05
Clu-Δ(214–238)	26	43	NAVNGVKQIKTLIEKTNE	1999.12	7.95	1.67	2.11	0.41
Clu-Δ(214–238)	26	43	NAVNGVKQIKTLIEKTNE	1999.12	7.91	16.67	5.06	0.11
Clu	26	43	NAVNGVKQIKTLIEKTNE	1999.12	7.99	0	0	0
Clu	26	43	NAVNGVKQIKTLIEKTNE	1999.12	7.98	0.17	0.76	0.11
Clu	26	43	NAVNGVKQIKTLIEKTNE	1999.12	7.93	1.67	2.04	0.39
Clu	26	43	NAVNGVKQIKTLIEKTNE	1999.12	7.92	16.67	5.07	0.39
Clu-Δ(214–238)	27	34	AVNGVKQI	828.49	6.73	0	0	0
Clu-Δ(214–238)	27	34	AVNGVKQI	828.49	6.81	0.17	0.27	0.06
Clu-Δ(214–238)	27	34	AVNGVKQI	828.49	6.73	1.67	1.1	0.2
Clu-Δ(214–238)	27	34	AVNGVKQI	828.49	6.73	16.67	1.85	0.03
Clu	27	34	AVNGVKQI	828.49	6.75	0	0	0
Clu	27	34	AVNGVKQI	828.49	6.75	0.17	0.3	0.05
Clu	27	34	AVNGVKQI	828.49	6.74	1.67	1.01	0.09
Clu	27	34	AVNGVKQI	828.49	6.74	16.67	2.04	0.14
Clu-Δ(214–238)	27	43	AVNGVKQIKTLIEKTNE	1885.08	7.54	0	0	0
Clu-Δ(214–238)	27	43	AVNGVKQIKTLIEKTNE	1885.08	7.49	0.17	0.57	0.21
Clu-Δ(214–238)	27	43	AVNGVKQIKTLIEKTNE	1885.08	7.51	1.67	1.69	0.27
Clu-Δ(214–238)	27	43	AVNGVKQIKTLIEKTNE	1885.08	7.49	16.67	3.84	0.08
Clu	27	43	AVNGVKQIKTLIEKTNE	1885.08	7.6	0	0	0
Clu	27	43	AVNGVKQIKTLIEKTNE	1885.08	7.55	0.17	0.64	0.1
Clu	27	43	AVNGVKQIKTLIEKTNE	1885.08	7.51	1.67	1.76	0.33
Clu	27	43	AVNGVKQIKTLIEKTNE	1885.08	7.51	16.67	4.01	0.16
Clu-Δ(214–238)	30	39	GVKQIKTLIE	1128.7	5.22	0	0	0
Clu-Δ(214–238)	30	39	GVKQIKTLIE	1128.7	5.27	0.17	0.35	0.03
Clu-Δ(214–238)	30	39	GVKQIKTLIE	1128.7	5.22	1.67	0.88	0.12
Clu-Δ(214–238)	30	39	GVKQIKTLIE	1128.7	5.24	16.67	1.95	0.06
Clu	30	39	GVKQIKTLIE	1128.7	5.24	0	0	0
Clu	30	39	GVKQIKTLIE	1128.7	5.23	0.17	0.43	0.12
Clu	30	39	GVKQIKTLIE	1128.7	5.21	1.67	1.07	0.17
Clu	30	39	GVKQIKTLIE	1128.7	5.19	16.67	2.41	0.53
Clu-Δ(214–238)	30	49	GVKQIKTLIEKTNEERKTLL	2341.38	8.94	0	0	0
Clu-Δ(214–238)	30	49	GVKQIKTLIEKTNEERKTLL	2341.38	8.95	0.17	0.85	0.11
Clu-Δ(214–238)	30	49	GVKQIKTLIEKTNEERKTLL	2341.38	8.91	1.67	2.61	0.4
Clu-Δ(214–238)	30	49	GVKQIKTLIEKTNEERKTLL	2341.38	8.9	16.67	5.62	0.12
Clu	30	49	GVKQIKTLIEKTNEERKTLL	2341.38	8.92	0	0	0
Clu	30	49	GVKQIKTLIEKTNEERKTLL	2341.38	8.92	0.17	0.86	0.05
Clu	30	49	GVKQIKTLIEKTNEERKTLL	2341.38	8.88	1.67	2.46	0.39
Clu	30	49	GVKQIKTLIEKTNEERKTLL	2341.38	8.84	16.67	6.44	0.52
Clu-Δ(214–238)	34	52	IKTLIEKTNEERKTLLSNL	2243.3	10.06	0	0	0
Clu-Δ(214–238)	34	52	IKTLIEKTNEERKTLLSNL	2243.3	10.09	0.17	0.8	0.14
Clu-Δ(214–238)	34	52	IKTLIEKTNEERKTLLSNL	2243.3	10.03	1.67	2.9	0.4
Clu-Δ(214–238)	34	52	IKTLIEKTNEERKTLLSNL	2243.3	10.02	16.67	5.37	0.08
Clu	34	52	IKTLIEKTNEERKTLLSNL	2243.3	10.05	0	0	0
Clu	34	52	IKTLIEKTNEERKTLLSNL	2243.3	10.04	0.17	0.78	0.09
Clu	34	52	IKTLIEKTNEERKTLLSNL	2243.3	10.03	1.67	2.39	0.38
Clu	34	52	IKTLIEKTNEERKTLLSNL	2243.3	9.98	16.67	5.54	0.23
Clu-Δ(214–238)	37	48	LIEKTNEERKTL	1473.83	2.55	0	0	0
Clu-Δ(214–238)	37	48	LIEKTNEERKTL	1473.83	2.55	0.17	0.48	0.09
Clu-Δ(214–238)	37	48	LIEKTNEERKTL	1473.83	2.55	1.67	1.77	0.29
Clu-Δ(214–238)	37	48	LIEKTNEERKTL	1473.83	2.56	16.67	3.66	0.19
Clu	37	48	LIEKTNEERKTL	1473.83	2.57	0	0	0
Clu	37	48	LIEKTNEERKTL	1473.83	2.55	0.17	0.53	0.07
Clu	37	48	LIEKTNEERKTL	1473.83	2.56	1.67	1.58	0.18
Clu	37	48	LIEKTNEERKTL	1473.83	2.58	16.67	3.98	0.14
Clu-Δ(214–238)	37	51	LIEKTNEERKTLLSN	1787.99	7.16	0	0	0
Clu-Δ(214–238)	37	51	LIEKTNEERKTLLSN	1787.99	7.15	0.17	0.67	0.11
Clu-Δ(214–238)	37	51	LIEKTNEERKTLLSN	1787.99	7.13	1.67	2.49	0.39
Clu-Δ(214–238)	37	51	LIEKTNEERKTLLSN	1787.99	7.12	16.67	4.65	0.06
Clu	37	51	LIEKTNEERKTLLSN	1787.99	7.15	0	0	0
Clu	37	51	LIEKTNEERKTLLSN	1787.99	7.16	0.17	0.71	0.11
Clu	37	51	LIEKTNEERKTLLSN	1787.99	7.13	1.67	2.27	0.32
Clu	37	51	LIEKTNEERKTLLSN	1787.99	7.13	16.67	4.91	0.21
Clu-Δ(214–238)	37	52	LIEKTNEERKTLLSNL	1901.07	7.16	0	0	0
Clu-Δ(214–238)	37	52	LIEKTNEERKTLLSNL	1901.07	7.21	0.17	0.65	0.12
Clu-Δ(214–238)	37	52	LIEKTNEERKTLLSNL	1901.07	7.13	1.67	2.45	0.39
Clu-Δ(214–238)	37	52	LIEKTNEERKTLLSNL	1901.07	7.12	16.67	4.57	0.09
Clu	37	52	LIEKTNEERKTLLSNL	1901.07	7.16	0	0	0
Clu	37	52	LIEKTNEERKTLLSNL	1901.07	7.16	0.17	0.6	0.11
Clu	37	52	LIEKTNEERKTLLSNL	1901.07	7.14	1.67	2.08	0.4
Clu	37	52	LIEKTNEERKTLLSNL	1901.07	7.12	16.67	4.81	0.37
Clu-Δ(214–238)	38	51	IEKTNEERKTLLSN	1674.9	6.32	0	0	0
Clu-Δ(214–238)	38	51	IEKTNEERKTLLSN	1674.9	6.38	0.17	0.64	0.11
Clu-Δ(214–238)	38	51	IEKTNEERKTLLSN	1674.9	6.31	1.67	2.59	0.4
Clu-Δ(214–238)	38	51	IEKTNEERKTLLSN	1674.9	6.32	16.67	4.55	0.14
Clu	38	51	IEKTNEERKTLLSN	1674.9	6.33	0	0	0
Clu	38	51	IEKTNEERKTLLSN	1674.9	6.33	0.17	0.71	0.04
Clu	38	51	IEKTNEERKTLLSN	1674.9	6.32	1.67	2.33	0.27
Clu	38	51	IEKTNEERKTLLSN	1674.9	6.31	16.67	4.68	0.32
Clu-Δ(214–238)	38	52	IEKTNEERKTLLSNL	1787.99	6.32	0	0	0
Clu-Δ(214–238)	38	52	IEKTNEERKTLLSNL	1787.99	6.4	0.17	0.58	0.14
Clu-Δ(214–238)	38	52	IEKTNEERKTLLSNL	1787.99	6.32	1.67	2.38	0.43
Clu-Δ(214–238)	38	52	IEKTNEERKTLLSNL	1787.99	6.32	16.67	4.37	0.06
Clu	38	52	IEKTNEERKTLLSNL	1787.99	6.34	0	0	0
Clu	38	52	IEKTNEERKTLLSNL	1787.99	6.34	0.17	0.6	0.04
Clu	38	52	IEKTNEERKTLLSNL	1787.99	6.32	1.67	2.11	0.28
Clu	38	52	IEKTNEERKTLLSNL	1787.99	6.32	16.67	4.48	0.34
Clu-Δ(214–238)	39	52	EKTNEERKTLLSNL	1674.9	7.16	0	0	0
Clu-Δ(214–238)	39	52	EKTNEERKTLLSNL	1674.9	7.21	0.17	0.67	0.08
Clu-Δ(214–238)	39	52	EKTNEERKTLLSNL	1674.9	7.12	1.67	2.73	0.48
Clu-Δ(214–238)	39	52	EKTNEERKTLLSNL	1674.9	7.12	16.67	4.66	0.05
Clu	39	52	EKTNEERKTLLSNL	1674.9	7.16	0	0	0
Clu	39	52	EKTNEERKTLLSNL	1674.9	7.16	0.17	0.65	0.12
Clu	39	52	EKTNEERKTLLSNL	1674.9	7.13	1.67	2.3	0.42
Clu	39	52	EKTNEERKTLLSNL	1674.9	7.13	16.67	4.96	0.33
Clu-Δ(214–238)	40	52	KTNEERKTLLSNL	1545.86	5.63	0	0	0
Clu-Δ(214–238)	40	52	KTNEERKTLLSNL	1545.86	5.7	0.17	0.53	0.17
Clu-Δ(214–238)	40	52	KTNEERKTLLSNL	1545.86	5.65	1.67	1.98	0.28
Clu-Δ(214–238)	40	52	KTNEERKTLLSNL	1545.86	5.65	16.67	3.77	0.12
Clu	40	52	KTNEERKTLLSNL	1545.86	5.64	0	0	0
Clu	40	52	KTNEERKTLLSNL	1545.86	5.64	0.17	0.54	0.17
Clu	40	52	KTNEERKTLLSNL	1545.86	5.61	1.67	1.74	0.14
Clu	40	52	KTNEERKTLLSNL	1545.86	5.62	16.67	4.05	0.24
Clu-Δ(214–238)	40	53	KTNEERKTLLSNLE	1674.9	6.34	0	0	0
Clu-Δ(214–238)	40	53	KTNEERKTLLSNLE	1674.9	6.39	0.17	0.65	0.16
Clu-Δ(214–238)	40	53	KTNEERKTLLSNLE	1674.9	6.31	1.67	2.47	0.39
Clu-Δ(214–238)	40	53	KTNEERKTLLSNLE	1674.9	6.34	16.67	4.22	0.09
Clu	40	53	KTNEERKTLLSNLE	1674.9	6.33	0	0	0
Clu	40	53	KTNEERKTLLSNLE	1674.9	6.34	0.17	0.67	0.14
Clu	40	53	KTNEERKTLLSNLE	1674.9	6.3	1.67	2.07	0.33
Clu	40	53	KTNEERKTLLSNLE	1674.9	6.33	16.67	4.44	0.2
Clu-Δ(214–238)	44	49	ERKTLL	759.47	2.56	0	0	0
Clu-Δ(214–238)	44	49	ERKTLL	759.47	2.55	0.17	0.29	0.06
Clu-Δ(214–238)	44	49	ERKTLL	759.47	2.56	1.67	0.97	0.16
Clu-Δ(214–238)	44	49	ERKTLL	759.47	2.57	16.67	1.91	0.04
Clu	44	49	ERKTLL	759.47	2.57	0	0	0
Clu	44	49	ERKTLL	759.47	2.57	0.17	0.28	0.03
Clu	44	49	ERKTLL	759.47	2.57	1.67	0.86	0.11
Clu	44	49	ERKTLL	759.47	2.58	16.67	1.98	0.1
Clu-Δ(214–238)	44	52	ERKTLLSNL	1073.63	6.72	0	0	0
Clu-Δ(214–238)	44	52	ERKTLLSNL	1073.63	6.8	0.17	0.4	0.07
Clu-Δ(214–238)	44	52	ERKTLLSNL	1073.63	6.72	1.67	1.47	0.24
Clu-Δ(214–238)	44	52	ERKTLLSNL	1073.63	6.72	16.67	2.36	0.03
Clu	44	52	ERKTLLSNL	1073.63	6.75	0	0	0
Clu	44	52	ERKTLLSNL	1073.63	6.75	0.17	0.42	0.05
Clu	44	52	ERKTLLSNL	1073.63	6.73	1.67	1.34	0.19
Clu	44	52	ERKTLLSNL	1073.63	6.73	16.67	2.56	0.19
Clu-Δ(214–238)	45	52	RKTLLSNL	944.59	6.05	0	0	0
Clu-Δ(214–238)	45	52	RKTLLSNL	944.59	6.14	0.17	0.38	0.09
Clu-Δ(214–238)	45	52	RKTLLSNL	944.59	6.06	1.67	1.51	0.24
Clu-Δ(214–238)	45	52	RKTLLSNL	944.59	6.07	16.67	2.22	0.03
Clu	45	52	RKTLLSNL	944.59	6.08	0	0	0
Clu	45	52	RKTLLSNL	944.59	6.07	0.17	0.37	0.06
Clu	45	52	RKTLLSNL	944.59	6.06	1.67	1.37	0.22
Clu	45	52	RKTLLSNL	944.59	6.05	16.67	2.48	0.18
Clu-Δ(214–238)	49	52	LSNL	446.26	4.28	0	0	0
Clu-Δ(214–238)	49	52	LSNL	446.26	4.31	0.17	0.08	0.04
Clu-Δ(214–238)	49	52	LSNL	446.26	4.31	1.67	0.27	0.08
Clu-Δ(214–238)	49	52	LSNL	446.26	4.33	16.67	0.43	0.02
Clu	49	52	LSNL	446.26	4.29	0	0	0
Clu	49	52	LSNL	446.26	4.29	0.17	0.05	0.06
Clu	49	52	LSNL	446.26	4.29	1.67	0.28	0.07
Clu	49	52	LSNL	446.26	4.29	16.67	0.51	0.14
Clu-Δ(214–238)	59	67	KEDALNETR	1075.54	11.05	0	0	0
Clu-Δ(214–238)	59	67	KEDALNETR	1075.54	10.94	0.17	0.37	0.08
Clu-Δ(214–238)	59	67	KEDALNETR	1075.54	10.96	1.67	0.73	0.17
Clu-Δ(214–238)	59	67	KEDALNETR	1075.54	11.08	16.67	1.23	0.04
Clu	59	67	KEDALNETR	1075.54	10.94	0	0	0
Clu	59	67	KEDALNETR	1075.54	10.92	0.17	0.23	0.08
Clu	59	67	KEDALNETR	1075.54	10.95	1.67	0.66	0.08
Clu	59	67	KEDALNETR	1075.54	10.96	16.67	1.07	0.24
Clu-Δ(214–238)	62	79	ALNETRESETKLKELPGV	2014.08	3.79	0	0	0
Clu-Δ(214–238)	62	79	ALNETRESETKLKELPGV	2014.08	3.92	0.17	0.63	0.15
Clu-Δ(214–238)	62	79	ALNETRESETKLKELPGV	2014.08	3.86	1.67	1.37	0.16
Clu-Δ(214–238)	62	79	ALNETRESETKLKELPGV	2014.08	3.74	16.67	1.71	0.54
Clu	62	79	ALNETRESETKLKELPGV	2014.08	4.12	0	0	0
Clu	62	79	ALNETRESETKLKELPGV	2014.08	4.12	0.17	0.67	0.13
Clu	62	79	ALNETRESETKLKELPGV	2014.08	4.05	1.67	0.96	0.18
Clu	62	79	ALNETRESETKLKELPGV	2014.08	4.13	16.67	1.81	0.28
Clu-Δ(214–238)	87	99	LWEECKPCLKQTC	1580.73	5.48	0	0	0
Clu-Δ(214–238)	87	99	LWEECKPCLKQTC	1580.73	5.54	0.17	0.4	0.16
Clu-Δ(214–238)	87	99	LWEECKPCLKQTC	1580.73	5.48	1.67	1.81	0.29
Clu-Δ(214–238)	87	99	LWEECKPCLKQTC	1580.73	5.49	16.67	3.41	0.08
Clu	87	99	LWEECKPCLKQTC	1580.73	5.48	0	0	0
Clu	87	99	LWEECKPCLKQTC	1580.73	5.48	0.17	0.66	0.36
Clu	87	99	LWEECKPCLKQTC	1580.73	5.48	1.67	1.65	0.47
Clu	87	99	LWEECKPCLKQTC	1580.73	5.47	16.67	3.27	0.18
Clu-Δ(214–238)	114	120	VGRQLEE	830.44	2.55	0	0	0
Clu-Δ(214–238)	114	120	VGRQLEE	830.44	2.7	0.17	0.8	0.14
Clu-Δ(214–238)	114	120	VGRQLEE	830.44	2.66	1.67	1.72	0.11
Clu-Δ(214–238)	114	120	VGRQLEE	830.44	2.62	16.67	2.75	0.23
Clu	114	120	VGRQLEE	830.44	2.56	0	0	0
Clu	114	120	VGRQLEE	830.44	2.55	0.17	1.04	0.12
Clu	114	120	VGRQLEE	830.44	2.55	1.67	1.97	0.17
Clu	114	120	VGRQLEE	830.44	2.56	16.67	2.82	0.05
Clu-Δ(214–238)	130	134	FWMNG	654.27	10.6	0	0	0
Clu-Δ(214–238)	130	134	FWMNG	654.27	10.63	0.17	0.16	0.11
Clu-Δ(214–238)	130	134	FWMNG	654.27	10.64	1.67	0.36	0.13
Clu-Δ(214–238)	130	134	FWMNG	654.27	10.66	16.67	0.92	0.1
Clu	130	134	FWMNG	654.27	10.62	0	0	0
Clu	130	134	FWMNG	654.27	10.63	0.17	0.17	0.08
Clu	130	134	FWMNG	654.27	10.64	1.67	0.56	0.13
Clu	130	134	FWMNG	654.27	10.63	16.67	0.91	0.09
Clu-Δ(214–238)	130	139	FWMNGDRIDS	1240.54	9.16	0	0	0
Clu-Δ(214–238)	130	139	FWMNGDRIDS	1240.54	9.18	0.17	0.14	0.06
Clu-Δ(214–238)	130	139	FWMNGDRIDS	1240.54	9.16	1.67	0.6	0.19
Clu-Δ(214–238)	130	139	FWMNGDRIDS	1240.54	9.17	16.67	1.8	0.03
Clu	130	139	FWMNGDRIDS	1240.54	9.15	0	0	0
Clu	130	139	FWMNGDRIDS	1240.54	9.15	0.17	0.29	0.02
Clu	130	139	FWMNGDRIDS	1240.54	9.14	1.67	1.14	0.38
Clu	130	139	FWMNGDRIDS	1240.54	9.14	16.67	2.34	0.11
Clu-Δ(214–238)	130	140	FWMNGDRIDSL	1353.63	11.69	0	0	0
Clu-Δ(214–238)	130	140	FWMNGDRIDSL	1353.63	11.71	0.17	0.23	0.03
Clu-Δ(214–238)	130	140	FWMNGDRIDSL	1353.63	11.7	1.67	0.51	0.09
Clu-Δ(214–238)	130	140	FWMNGDRIDSL	1353.63	11.73	16.67	1.51	0.03
Clu	130	140	FWMNGDRIDSL	1353.63	11.72	0	0	0
Clu	130	140	FWMNGDRIDSL	1353.63	11.68	0.17	0.62	0.12
Clu	130	140	FWMNGDRIDSL	1353.63	11.7	1.67	1.3	0.44
Clu	130	140	FWMNGDRIDSL	1353.63	11.72	16.67	1.96	0.34
Clu-Δ(214–238)	130	141	FWMNGDRIDSLL	1466.71	13.69	0	0	0
Clu-Δ(214–238)	130	141	FWMNGDRIDSLL	1466.71	13.74	0.17	0.23	0.03
Clu-Δ(214–238)	130	141	FWMNGDRIDSLL	1466.71	13.7	1.67	0.49	0.08
Clu-Δ(214–238)	130	141	FWMNGDRIDSLL	1466.71	13.73	16.67	1.45	0.06
Clu	130	141	FWMNGDRIDSLL	1466.71	13.7	0	0	0
Clu	130	141	FWMNGDRIDSLL	1466.71	13.68	0.17	0.54	0.13
Clu	130	141	FWMNGDRIDSLL	1466.71	13.7	1.67	1.34	0.5
Clu	130	141	FWMNGDRIDSLL	1466.71	13.68	16.67	2.32	0.42
Clu-Δ(214–238)	131	139	WMNGDRIDS	1093.47	6.11	0	0	0
Clu-Δ(214–238)	131	139	WMNGDRIDS	1093.47	6.14	0.17	0.18	0.05
Clu-Δ(214–238)	131	139	WMNGDRIDS	1093.47	6.1	1.67	0.54	0.11
Clu-Δ(214–238)	131	139	WMNGDRIDS	1093.47	6.1	16.67	1.65	0.08
Clu	131	139	WMNGDRIDS	1093.47	6.11	0	0	0
Clu	131	139	WMNGDRIDS	1093.47	6.1	0.17	0.52	0.15
Clu	131	139	WMNGDRIDS	1093.47	6.11	1.67	1.12	0.41
Clu	131	139	WMNGDRIDS	1093.47	6.1	16.67	1.93	0.27
Clu-Δ(214–238)	131	141	WMNGDRIDSLL	1319.64	12.07	0	0	0
Clu-Δ(214–238)	131	141	WMNGDRIDSLL	1319.64	12.08	0.17	0.18	0.02
Clu-Δ(214–238)	131	141	WMNGDRIDSLL	1319.64	12.07	1.67	0.37	0.09
Clu-Δ(214–238)	131	141	WMNGDRIDSLL	1319.64	12.09	16.67	1.09	0.02
Clu	131	141	WMNGDRIDSLL	1319.64	12.05	0	0	0
Clu	131	141	WMNGDRIDSLL	1319.64	12.06	0.17	0.48	0.13
Clu	131	141	WMNGDRIDSLL	1319.64	12.06	1.67	1.17	0.46
Clu	131	141	WMNGDRIDSLL	1319.64	12.08	16.67	1.65	0.4
Clu-Δ(214–238)	134	142	GDRIDSLLE	1017.52	4.18	0	0	0
Clu-Δ(214–238)	134	142	GDRIDSLLE	1017.52	4.24	0.17	0.18	0.04
Clu-Δ(214–238)	134	142	GDRIDSLLE	1017.52	4.2	1.67	0.22	0.04
Clu-Δ(214–238)	134	142	GDRIDSLLE	1017.52	4.21	16.67	0.4	0.04
Clu	134	142	GDRIDSLLE	1017.52	4.17	0	0	0
Clu	134	142	GDRIDSLLE	1017.52	4.2	0.17	0.18	0.09
Clu	134	142	GDRIDSLLE	1017.52	4.18	1.67	0.43	0.23
Clu	134	142	GDRIDSLLE	1017.52	4.22	16.67	0.95	0.43
Clu-Δ(214–238)	135	141	DRIDSLL	831.46	9.09	0	0	0
Clu-Δ(214–238)	135	141	DRIDSLL	831.46	9.13	0.17	0.07	0.02
Clu-Δ(214–238)	135	141	DRIDSLL	831.46	9.1	1.67	0.13	0.02
Clu-Δ(214–238)	135	141	DRIDSLL	831.46	9.11	16.67	0.43	0.01
Clu	135	141	DRIDSLL	831.46	9.09	0	0	0
Clu	135	141	DRIDSLL	831.46	9.1	0.17	0.13	0.21
Clu	135	141	DRIDSLL	831.46	9.08	1.67	0.93	0.25
Clu	135	141	DRIDSLL	831.46	9.08	16.67	1.29	0.24
Clu-Δ(214–238)	140	153	LLENDRQQTHMLDV	1711.84	6.8	0	0	0
Clu-Δ(214–238)	140	153	LLENDRQQTHMLDV	1711.84	6.82	0.17	0.59	0.13
Clu-Δ(214–238)	140	153	LLENDRQQTHMLDV	1711.84	6.78	1.67	1.63	0.42
Clu-Δ(214–238)	140	153	LLENDRQQTHMLDV	1711.84	6.81	16.67	3.68	0.12
Clu	140	153	LLENDRQQTHMLDV	1711.84	6.8	0	0	0
Clu	140	153	LLENDRQQTHMLDV	1711.84	6.79	0.17	0.74	0.16
Clu	140	153	LLENDRQQTHMLDV	1711.84	6.79	1.67	1.93	0.14
Clu	140	153	LLENDRQQTHMLDV	1711.84	6.79	16.67	3.74	0.09
Clu-Δ(214–238)	140	155	LLENDRQQTHMLDVMQ	1970.94	7.82	0	0	0
Clu-Δ(214–238)	140	155	LLENDRQQTHMLDVMQ	1970.94	7.85	0.17	0.97	0.11
Clu-Δ(214–238)	140	155	LLENDRQQTHMLDVMQ	1970.94	7.8	1.67	2.42	0.55
Clu-Δ(214–238)	140	155	LLENDRQQTHMLDVMQ	1970.94	7.77	16.67	4.91	0.04
Clu	140	155	LLENDRQQTHMLDVMQ	1970.94	7.85	0	0	0
Clu	140	155	LLENDRQQTHMLDVMQ	1970.94	7.81	0.17	1.39	0.28
Clu	140	155	LLENDRQQTHMLDVMQ	1970.94	7.75	1.67	1.89	0.21
Clu	140	155	LLENDRQQTHMLDVMQ	1970.94	7.78	16.67	5.29	0.46
Clu-Δ(214–238)	141	150	LENDRQQTHM	1271.58	2.57	0	0	0
Clu-Δ(214–238)	141	150	LENDRQQTHM	1271.58	2.6	0.17	0.64	0.13
Clu-Δ(214–238)	141	150	LENDRQQTHM	1271.58	2.56	1.67	2.16	0.45
Clu-Δ(214–238)	141	150	LENDRQQTHM	1271.58	2.61	16.67	4.29	0.58
Clu	141	150	LENDRQQTHM	1271.58	2.59	0	0	0
Clu	141	150	LENDRQQTHM	1271.58	2.59	0.17	0.93	0.2
Clu	141	150	LENDRQQTHM	1271.58	2.58	1.67	2	0.35
Clu	141	150	LENDRQQTHM	1271.58	2.6	16.67	3.44	0.1
Clu-Δ(214–238)	141	151	LENDRQQTHML	1384.66	3.61	0	0	0
Clu-Δ(214–238)	141	151	LENDRQQTHML	1384.66	3.62	0.17	0.55	0.07
Clu-Δ(214–238)	141	151	LENDRQQTHML	1384.66	3.61	1.67	2.2	0.4
Clu-Δ(214–238)	141	151	LENDRQQTHML	1384.66	3.58	16.67	3.55	0.03
Clu	141	151	LENDRQQTHML	1384.66	3.58	0	0	0
Clu	141	151	LENDRQQTHML	1384.66	3.57	0.17	0.83	0.09
Clu	141	151	LENDRQQTHML	1384.66	3.59	1.67	1.82	0.4
Clu	141	151	LENDRQQTHML	1384.66	3.6	16.67	3.42	0.08
Clu-Δ(214–238)	141	153	LENDRQQTHMLDV	1598.76	5.48	0	0	0
Clu-Δ(214–238)	141	153	LENDRQQTHMLDV	1598.76	5.53	0.17	0.42	0.07
Clu-Δ(214–238)	141	153	LENDRQQTHMLDV	1598.76	5.48	1.67	1.79	0.39
Clu-Δ(214–238)	141	153	LENDRQQTHMLDV	1598.76	5.5	16.67	3.52	0.05
Clu	141	153	LENDRQQTHMLDV	1598.76	5.49	0	0	0
Clu	141	153	LENDRQQTHMLDV	1598.76	5.49	0.17	0.75	0.16
Clu	141	153	LENDRQQTHMLDV	1598.76	5.48	1.67	1.85	0.35
Clu	141	153	LENDRQQTHMLDV	1598.76	5.48	16.67	3.4	0.08
Clu-Δ(214–238)	141	158	LENDRQQTHMLDVMQDHF	2257.01	9.27	0	0	0
Clu-Δ(214–238)	141	158	LENDRQQTHMLDVMQDHF	2257.01	9.3	0.17	0.52	0.09
Clu-Δ(214–238)	141	158	LENDRQQTHMLDVMQDHF	2257.01	9.25	1.67	2.14	0.11
Clu-Δ(214–238)	141	158	LENDRQQTHMLDVMQDHF	2257.01	9.28	16.67	4.36	0.1
Clu	141	158	LENDRQQTHMLDVMQDHF	2257.01	9.27	0	0	0
Clu	141	158	LENDRQQTHMLDVMQDHF	2257.01	9.25	0.17	0.98	0.22
Clu	141	158	LENDRQQTHMLDVMQDHF	2257.01	9.24	1.67	2.23	0.5
Clu	141	158	LENDRQQTHMLDVMQDHF	2257.01	9.23	16.67	4.26	0.13
Clu-Δ(214–238)	142	150	ENDRQQTHM	1158.5	2.54	0	0	0
Clu-Δ(214–238)	142	150	ENDRQQTHM	1158.5	2.57	0.17	0.5	0.12
Clu-Δ(214–238)	142	150	ENDRQQTHM	1158.5	2.54	1.67	1.92	0.37
Clu-Δ(214–238)	142	150	ENDRQQTHM	1158.5	2.56	16.67	3.02	0.03
Clu	142	150	ENDRQQTHM	1158.5	2.56	0	0	0
Clu	142	150	ENDRQQTHM	1158.5	2.54	0.17	0.86	0.17
Clu	142	150	ENDRQQTHM	1158.5	2.55	1.67	1.74	0.28
Clu	142	150	ENDRQQTHM	1158.5	2.56	16.67	3.07	0.09
Clu-Δ(214–238)	143	150	NDRQQTHM	1029.45	2.52	0	0	0
Clu-Δ(214–238)	143	150	NDRQQTHM	1029.45	2.52	0.17	0.46	0.09
Clu-Δ(214–238)	143	150	NDRQQTHM	1029.45	2.53	1.67	1.81	0.38
Clu-Δ(214–238)	143	150	NDRQQTHM	1029.45	2.54	16.67	3.07	0.14
Clu	143	150	NDRQQTHM	1029.45	2.53	0	0	0
Clu	143	150	NDRQQTHM	1029.45	2.52	0.17	0.73	0.13
Clu	143	150	NDRQQTHM	1029.45	2.53	1.67	1.52	0.32
Clu	143	150	NDRQQTHM	1029.45	2.53	16.67	2.89	0.04
Clu-Δ(214–238)	144	153	DRQQTHMLDV	1242.59	4.95	0	0	0
Clu-Δ(214–238)	144	153	DRQQTHMLDV	1242.59	5	0.17	0.31	0.04
Clu-Δ(214–238)	144	153	DRQQTHMLDV	1242.59	4.98	1.67	1.23	0.27
Clu-Δ(214–238)	144	153	DRQQTHMLDV	1242.59	5	16.67	2.8	0.17
Clu	144	153	DRQQTHMLDV	1242.59	4.97	0	0	0
Clu	144	153	DRQQTHMLDV	1242.59	4.98	0.17	0.76	0.19
Clu	144	153	DRQQTHMLDV	1242.59	4.96	1.67	1.72	0.34
Clu	144	153	DRQQTHMLDV	1242.59	4.96	16.67	2.9	0.07
Clu-Δ(214–238)	151	158	LDVMQDHF	1004.45	9.26	0	0	0
Clu-Δ(214–238)	151	158	LDVMQDHF	1004.45	9.28	0.17	0.18	0.06
Clu-Δ(214–238)	151	158	LDVMQDHF	1004.45	9.25	1.67	0.43	0.08
Clu-Δ(214–238)	151	158	LDVMQDHF	1004.45	9.28	16.67	1.44	0.03
Clu	151	158	LDVMQDHF	1004.45	9.27	0	0	0
Clu	151	158	LDVMQDHF	1004.45	9.24	0.17	0.32	0.05
Clu	151	158	LDVMQDHF	1004.45	9.24	1.67	0.77	0.2
Clu	151	158	LDVMQDHF	1004.45	9.24	16.67	1.33	0.06
Clu-Δ(214–238)	151	161	LDVMQDHFSRA	1318.62	6.24	0	0	0
Clu-Δ(214–238)	151	161	LDVMQDHFSRA	1318.62	6.28	0.17	0.32	0.06
Clu-Δ(214–238)	151	161	LDVMQDHFSRA	1318.62	6.25	1.67	0.99	0.22
Clu-Δ(214–238)	151	161	LDVMQDHFSRA	1318.62	6.26	16.67	2.56	0.03
Clu	151	161	LDVMQDHFSRA	1318.62	6.27	0	0	0
Clu	151	161	LDVMQDHFSRA	1318.62	6.24	0.17	0.68	0.17
Clu	151	161	LDVMQDHFSRA	1318.62	6.25	1.67	1.5	0.38
Clu	151	161	LDVMQDHFSRA	1318.62	6.24	16.67	2.6	0.16
Clu-Δ(214–238)	151	163	LDVMQDHFSRASS	1492.68	5.94	0	0	0
Clu-Δ(214–238)	151	163	LDVMQDHFSRASS	1492.68	5.99	0.17	0.49	0.07
Clu-Δ(214–238)	151	163	LDVMQDHFSRASS	1492.68	5.94	1.67	1.66	0.27
Clu-Δ(214–238)	151	163	LDVMQDHFSRASS	1492.68	5.94	16.67	3.33	0.05
Clu	151	163	LDVMQDHFSRASS	1492.68	5.93	0	0	0
Clu	151	163	LDVMQDHFSRASS	1492.68	5.95	0.17	0.78	0.14
Clu	151	163	LDVMQDHFSRASS	1492.68	5.95	1.67	1.89	0.45
Clu	151	163	LDVMQDHFSRASS	1492.68	5.94	16.67	3.19	0.16
Clu-Δ(214–238)	151	164	LDVMQDHFSRASSI	1605.77	7.84	0	0	0
Clu-Δ(214–238)	151	164	LDVMQDHFSRASSI	1605.77	7.87	0.17	0.4	0.06
Clu-Δ(214–238)	151	164	LDVMQDHFSRASSI	1605.77	7.81	1.67	1.54	0.24
Clu-Δ(214–238)	151	164	LDVMQDHFSRASSI	1605.77	7.86	16.67	3.39	0.05
Clu	151	164	LDVMQDHFSRASSI	1605.77	7.88	0	0	0
Clu	151	164	LDVMQDHFSRASSI	1605.77	7.84	0.17	0.76	0.12
Clu	151	164	LDVMQDHFSRASSI	1605.77	7.8	1.67	2.06	0.46
Clu	151	164	LDVMQDHFSRASSI	1605.77	7.84	16.67	3.54	0.09
Clu-Δ(214–238)	151	167	LDVMQDHFSRASSIIDE	1962.92	9.63	0	0	0
Clu-Δ(214–238)	151	167	LDVMQDHFSRASSIIDE	1962.92	9.65	0.17	0.47	0.06
Clu-Δ(214–238)	151	167	LDVMQDHFSRASSIIDE	1962.92	9.63	1.67	1.52	0.21
Clu-Δ(214–238)	151	167	LDVMQDHFSRASSIIDE	1962.92	9.63	16.67	3.51	0.04
Clu	151	167	LDVMQDHFSRASSIIDE	1962.92	9.63	0	0	0
Clu	151	167	LDVMQDHFSRASSIIDE	1962.92	9.63	0.17	0.83	0.19
Clu	151	167	LDVMQDHFSRASSIIDE	1962.92	9.62	1.67	1.99	0.59
Clu	151	167	LDVMQDHFSRASSIIDE	1962.92	9.6	16.67	4.06	0.44
Clu-Δ(214–238)	151	168	LDVMQDHFSRASSIIDEL	2076.01	12.43	0	0	0
Clu-Δ(214–238)	151	168	LDVMQDHFSRASSIIDEL	2076.01	12.44	0.17	0.46	0.02
Clu-Δ(214–238)	151	168	LDVMQDHFSRASSIIDEL	2076.01	12.43	1.67	1.18	0.24
Clu-Δ(214–238)	151	168	LDVMQDHFSRASSIIDEL	2076.01	12.44	16.67	3.03	0.02
Clu	151	168	LDVMQDHFSRASSIIDEL	2076.01	12.43	0	0	0
Clu	151	168	LDVMQDHFSRASSIIDEL	2076.01	12.42	0.17	0.72	0.09
Clu	151	168	LDVMQDHFSRASSIIDEL	2076.01	12.42	1.67	1.52	0.4
Clu	151	168	LDVMQDHFSRASSIIDEL	2076.01	12.41	16.67	3.63	0.34
Clu-Δ(214–238)	152	158	DVMQDHF	891.37	7.61	0	0	0
Clu-Δ(214–238)	152	158	DVMQDHF	891.37	7.64	0.17	0.17	0.05
Clu-Δ(214–238)	152	158	DVMQDHF	891.37	7.6	1.67	0.58	0.1
Clu-Δ(214–238)	152	158	DVMQDHF	891.37	7.6	16.67	1.38	0.05
Clu	152	158	DVMQDHF	891.37	7.62	0	0	0
Clu	152	158	DVMQDHF	891.37	7.59	0.17	0.28	0.07
Clu	152	158	DVMQDHF	891.37	7.59	1.67	0.71	0.22
Clu	152	158	DVMQDHF	891.37	7.62	16.67	1.33	0.06
Clu-Δ(214–238)	152	161	DVMQDHFSRA	1205.54	4.96	0	0	0
Clu-Δ(214–238)	152	161	DVMQDHFSRA	1205.54	5	0.17	0.4	0.06
Clu-Δ(214–238)	152	161	DVMQDHFSRA	1205.54	4.97	1.67	1.29	0.23
Clu-Δ(214–238)	152	161	DVMQDHFSRA	1205.54	4.99	16.67	2.64	0.04
Clu	152	161	DVMQDHFSRA	1205.54	4.97	0	0	0
Clu	152	161	DVMQDHFSRA	1205.54	4.96	0.17	0.67	0.09
Clu	152	161	DVMQDHFSRA	1205.54	4.95	1.67	1.58	0.23
Clu	152	161	DVMQDHFSRA	1205.54	4.97	16.67	2.62	0.03
Clu-Δ(214–238)	152	164	DVMQDHFSRASSI	1492.68	6.99	0	0	0
Clu-Δ(214–238)	152	164	DVMQDHFSRASSI	1492.68	7.04	0.17	0.51	0.1
Clu-Δ(214–238)	152	164	DVMQDHFSRASSI	1492.68	6.99	1.67	1.82	0.32
Clu-Δ(214–238)	152	164	DVMQDHFSRASSI	1492.68	6.98	16.67	3.7	0.05
Clu	152	164	DVMQDHFSRASSI	1492.68	7.03	0	0	0
Clu	152	164	DVMQDHFSRASSI	1492.68	6.99	0.17	0.9	0.18
Clu	152	164	DVMQDHFSRASSI	1492.68	6.98	1.67	2.27	0.45
Clu	152	164	DVMQDHFSRASSI	1492.68	7	16.67	3.79	0.11
Clu-Δ(214–238)	152	167	DVMQDHFSRASSIIDE	1849.84	9.28	0	0	0
Clu-Δ(214–238)	152	167	DVMQDHFSRASSIIDE	1849.84	9.29	0.17	0.62	0.09
Clu-Δ(214–238)	152	167	DVMQDHFSRASSIIDE	1849.84	9.25	1.67	2.06	0.29
Clu-Δ(214–238)	152	167	DVMQDHFSRASSIIDE	1849.84	9.25	16.67	4.01	0.12
Clu	152	167	DVMQDHFSRASSIIDE	1849.84	9.28	0	0	0
Clu	152	167	DVMQDHFSRASSIIDE	1849.84	9.26	0.17	0.91	0.19
Clu	152	167	DVMQDHFSRASSIIDE	1849.84	9.25	1.67	2.45	0.53
Clu	152	167	DVMQDHFSRASSIIDE	1849.84	9.21	16.67	4.71	0.42
Clu-Δ(214–238)	152	168	DVMQDHFSRASSIIDEL	1962.92	12.41	0	0	0
Clu-Δ(214–238)	152	168	DVMQDHFSRASSIIDEL	1962.92	12.41	0.17	0.54	0.06
Clu-Δ(214–238)	152	168	DVMQDHFSRASSIIDEL	1962.92	12.41	1.67	1.53	0.28
Clu-Δ(214–238)	152	168	DVMQDHFSRASSIIDEL	1962.92	12.39	16.67	3.81	0.19
Clu	152	168	DVMQDHFSRASSIIDEL	1962.92	12.41	0	0	0
Clu	152	168	DVMQDHFSRASSIIDEL	1962.92	12.4	0.17	0.79	0.12
Clu	152	168	DVMQDHFSRASSIIDEL	1962.92	12.39	1.67	2.15	0.73
Clu	152	168	DVMQDHFSRASSIIDEL	1962.92	12.37	16.67	4.2	0.5
Clu-Δ(214–238)	153	158	VMQDHF	776.34	4.95	0	0	0
Clu-Δ(214–238)	153	158	VMQDHF	776.34	5	0.17	0.13	0.04
Clu-Δ(214–238)	153	158	VMQDHF	776.34	4.97	1.67	0.46	0.12
Clu-Δ(214–238)	153	158	VMQDHF	776.34	5	16.67	1.03	0.04
Clu	153	158	VMQDHF	776.34	4.96	0	0	0
Clu	153	158	VMQDHF	776.34	4.96	0.17	0.23	0.02
Clu	153	158	VMQDHF	776.34	4.97	1.67	0.6	0.14
Clu	153	158	VMQDHF	776.34	4.96	16.67	1.02	0.06
Clu-Δ(214–238)	153	161	VMQDHFSRA	1090.51	6.24	0	0	0
Clu-Δ(214–238)	153	161	VMQDHFSRA	1090.51	6.28	0.17	0.31	0.09
Clu-Δ(214–238)	153	161	VMQDHFSRA	1090.51	6.25	1.67	1.07	0.13
Clu-Δ(214–238)	153	161	VMQDHFSRA	1090.51	6.26	16.67	2.37	0.04
Clu	153	161	VMQDHFSRA	1090.51	6.25	0	0	0
Clu	153	161	VMQDHFSRA	1090.51	6.24	0.17	0.58	0.08
Clu	153	161	VMQDHFSRA	1090.51	6.25	1.67	1.34	0.26
Clu	153	161	VMQDHFSRA	1090.51	6.25	16.67	2.31	0.15
Clu-Δ(214–238)	153	163	VMQDHFSRASS	1264.57	5.94	0	0	0
Clu-Δ(214–238)	153	163	VMQDHFSRASS	1264.57	5.99	0.17	0.47	0.08
Clu-Δ(214–238)	153	163	VMQDHFSRASS	1264.57	5.94	1.67	1.64	0.26
Clu-Δ(214–238)	153	163	VMQDHFSRASS	1264.57	5.94	16.67	3.14	0.06
Clu	153	163	VMQDHFSRASS	1264.57	5.94	0	0	0
Clu	153	163	VMQDHFSRASS	1264.57	5.95	0.17	0.69	0.13
Clu	153	163	VMQDHFSRASS	1264.57	5.95	1.67	1.87	0.37
Clu	153	163	VMQDHFSRASS	1264.57	5.94	16.67	3.14	0.07
Clu-Δ(214–238)	153	164	VMQDHFSRASSI	1377.66	4.87	0	0	0
Clu-Δ(214–238)	153	164	VMQDHFSRASSI	1377.66	4.92	0.17	0.5	0.05
Clu-Δ(214–238)	153	164	VMQDHFSRASSI	1377.66	4.88	1.67	1.71	0.24
Clu-Δ(214–238)	153	164	VMQDHFSRASSI	1377.66	4.93	16.67	3.05	0.02
Clu	153	164	VMQDHFSRASSI	1377.66	4.91	0	0	0
Clu	153	164	VMQDHFSRASSI	1377.66	4.88	0.17	0.77	0.14
Clu	153	164	VMQDHFSRASSI	1377.66	4.91	1.67	1.87	0.38
Clu	153	164	VMQDHFSRASSI	1377.66	4.93	16.67	3.06	0.06
Clu-Δ(214–238)	153	168	VMQDHFSRASSIIDEL	1847.9	10.76	0	0	0
Clu-Δ(214–238)	153	168	VMQDHFSRASSIIDEL	1847.9	10.79	0.17	0.49	0.05
Clu-Δ(214–238)	153	168	VMQDHFSRASSIIDEL	1847.9	10.77	1.67	1.31	0.19
Clu-Δ(214–238)	153	168	VMQDHFSRASSIIDEL	1847.9	10.78	16.67	2.59	0.04
Clu	153	168	VMQDHFSRASSIIDEL	1847.9	10.76	0	0	0
Clu	153	168	VMQDHFSRASSIIDEL	1847.9	10.77	0.17	0.63	0.11
Clu	153	168	VMQDHFSRASSIIDEL	1847.9	10.78	1.67	1.67	0.47
Clu	153	168	VMQDHFSRASSIIDEL	1847.9	10.77	16.67	3.01	0.51
Clu-Δ(214–238)	154	161	MQDHFSRA	991.44	4.96	0	0	0
Clu-Δ(214–238)	154	161	MQDHFSRA	991.44	5	0.17	0.35	0.08
Clu-Δ(214–238)	154	161	MQDHFSRA	991.44	4.96	1.67	1.2	0.19
Clu-Δ(214–238)	154	161	MQDHFSRA	991.44	4.98	16.67	2.28	0.05
Clu	154	161	MQDHFSRA	991.44	4.97	0	0	0
Clu	154	161	MQDHFSRA	991.44	4.96	0.17	0.59	0.1
Clu	154	161	MQDHFSRA	991.44	4.95	1.67	1.52	0.13
Clu	154	161	MQDHFSRA	991.44	4.97	16.67	2.34	0.04
Clu-Δ(214–238)	154	163	MQDHFSRASS	1165.51	4.6	0	0	0
Clu-Δ(214–238)	154	163	MQDHFSRASS	1165.51	4.63	0.17	0.58	0.16
Clu-Δ(214–238)	154	163	MQDHFSRASS	1165.51	4.6	1.67	1.82	0.26
Clu-Δ(214–238)	154	163	MQDHFSRASS	1165.51	4.59	16.67	3.32	0.03
Clu	154	163	MQDHFSRASS	1165.51	4.63	0	0	0
Clu	154	163	MQDHFSRASS	1165.51	4.6	0.17	0.8	0.17
Clu	154	163	MQDHFSRASS	1165.51	4.62	1.67	2.28	0.39
Clu	154	163	MQDHFSRASS	1165.51	4.62	16.67	3.23	0.08
Clu-Δ(214–238)	154	167	MQDHFSRASSIIDE	1635.74	6.72	0	0	0
Clu-Δ(214–238)	154	167	MQDHFSRASSIIDE	1635.74	6.77	0.17	0.39	0.06
Clu-Δ(214–238)	154	167	MQDHFSRASSIIDE	1635.74	6.7	1.67	1.34	0.21
Clu-Δ(214–238)	154	167	MQDHFSRASSIIDE	1635.74	6.73	16.67	2.38	0.08
Clu	154	167	MQDHFSRASSIIDE	1635.74	6.74	0	0	0
Clu	154	167	MQDHFSRASSIIDE	1635.74	6.73	0.17	0.71	0.13
Clu	154	167	MQDHFSRASSIIDE	1635.74	6.71	1.67	1.79	0.4
Clu	154	167	MQDHFSRASSIIDE	1635.74	6.73	16.67	2.87	0.31
Clu-Δ(214–238)	154	168	MQDHFSRASSIIDEL	1748.83	10.52	0	0	0
Clu-Δ(214–238)	154	168	MQDHFSRASSIIDEL	1748.83	10.56	0.17	0.39	0.09
Clu-Δ(214–238)	154	168	MQDHFSRASSIIDEL	1748.83	10.54	1.67	1.1	0.18
Clu-Δ(214–238)	154	168	MQDHFSRASSIIDEL	1748.83	10.54	16.67	2.19	0.06
Clu	154	168	MQDHFSRASSIIDEL	1748.83	10.52	0	0	0
Clu	154	168	MQDHFSRASSIIDEL	1748.83	10.53	0.17	0.58	0.1
Clu	154	168	MQDHFSRASSIIDEL	1748.83	10.53	1.67	1.38	0.5
Clu	154	168	MQDHFSRASSIIDEL	1748.83	10.53	16.67	2.81	0.48
Clu-Δ(214–238)	155	161	QDHFSRA	860.4	4.96	0	0	0
Clu-Δ(214–238)	155	161	QDHFSRA	860.4	5	0.17	0.38	0.09
Clu-Δ(214–238)	155	161	QDHFSRA	860.4	4.96	1.67	1.32	0.24
Clu-Δ(214–238)	155	161	QDHFSRA	860.4	4.99	16.67	2.24	0.03
Clu	155	161	QDHFSRA	860.4	4.97	0	0	0
Clu	155	161	QDHFSRA	860.4	4.96	0.17	0.62	0.1
Clu	155	161	QDHFSRA	860.4	4.96	1.67	1.46	0.19
Clu	155	161	QDHFSRA	860.4	4.97	16.67	2.33	0.04
Clu-Δ(214–238)	155	168	QDHFSRASSIIDEL	1617.79	10.18	0	0	0
Clu-Δ(214–238)	155	168	QDHFSRASSIIDEL	1617.79	10.2	0.17	0.43	0.03
Clu-Δ(214–238)	155	168	QDHFSRASSIIDEL	1617.79	10.17	1.67	1.18	0.17
Clu-Δ(214–238)	155	168	QDHFSRASSIIDEL	1617.79	10.15	16.67	2.39	0.11
Clu	155	168	QDHFSRASSIIDEL	1617.79	10.18	0	0	0
Clu	155	168	QDHFSRASSIIDEL	1617.79	10.17	0.17	0.64	0.11
Clu	155	168	QDHFSRASSIIDEL	1617.79	10.34	1.67	1.39	0.55
Clu	155	168	QDHFSRASSIIDEL	1617.79	10.16	16.67	2.79	0.29
Clu-Δ(214–238)	159	168	SRASSIIDEL	1090.57	10.17	0	0	0
Clu-Δ(214–238)	159	168	SRASSIIDEL	1090.57	10.18	0.17	0.31	0.05
Clu-Δ(214–238)	159	168	SRASSIIDEL	1090.57	10.15	1.67	0.74	0.14
Clu-Δ(214–238)	159	168	SRASSIIDEL	1090.57	10.17	16.67	1.67	0.04
Clu	159	168	SRASSIIDEL	1090.57	10.17	0	0	0
Clu	159	168	SRASSIIDEL	1090.57	10.14	0.17	0.48	0.07
Clu	159	168	SRASSIIDEL	1090.57	10.15	1.67	1.18	0.45
Clu	159	168	SRASSIIDEL	1090.57	10.13	16.67	2.22	0.4
Clu-Δ(214–238)	162	167	SSIIDE	663.32	5.88	0	0	0
Clu-Δ(214–238)	162	167	SSIIDE	663.32	5.9	0.17	0.06	0.01
Clu-Δ(214–238)	162	167	SSIIDE	663.32	5.89	1.67	0.11	0.01
Clu-Δ(214–238)	162	167	SSIIDE	663.32	5.9	16.67	0.47	0.03
Clu	162	167	SSIIDE	663.32	5.9	0	0	0
Clu	162	167	SSIIDE	663.32	5.88	0.17	0.15	0.05
Clu	162	167	SSIIDE	663.32	5.88	1.67	0.43	0.25
Clu	162	167	SSIIDE	663.32	5.89	16.67	0.85	0.14
Clu-Δ(214–238)	164	168	IIDEL	602.34	8.65	0	0	0
Clu-Δ(214–238)	164	168	IIDEL	602.34	8.65	0.17	0.14	0.06
Clu-Δ(214–238)	164	168	IIDEL	602.34	8.62	1.67	0.14	0.08
Clu-Δ(214–238)	164	168	IIDEL	602.34	8.63	16.67	0.28	0.1
Clu	164	168	IIDEL	602.34	8.67	0	0	0
Clu	164	168	IIDEL	602.34	8.64	0.17	0.09	0.09
Clu	164	168	IIDEL	602.34	8.63	1.67	0.19	0.08
Clu	164	168	IIDEL	602.34	8.63	16.67	0.41	0.16
Clu-Δ(214–238)	165	168	IDEL	489.26	8.64	0	0	0
Clu-Δ(214–238)	165	168	IDEL	489.26	8.65	0.17	0.09	0.03
Clu-Δ(214–238)	165	168	IDEL	489.26	8.62	1.67	0.08	0.02
Clu-Δ(214–238)	165	168	IDEL	489.26	8.63	16.67	0.22	0.02
Clu	165	168	IDEL	489.26	8.67	0	0	0
Clu	165	168	IDEL	489.26	8.62	0.17	0.07	0.07
Clu	165	168	IDEL	489.26	8.62	1.67	0.16	0.1
Clu	165	168	IDEL	489.26	8.63	16.67	0.3	0.15
Clu-Δ(214–238)	167	178	ELFQDRFFTREP	1584.78	6.44	0	0	0
Clu-Δ(214–238)	167	178	ELFQDRFFTREP	1584.78	6.5	0.17	1.22	0.14
Clu-Δ(214–238)	167	178	ELFQDRFFTREP	1584.78	6.45	1.67	1.44	0.13
Clu-Δ(214–238)	167	178	ELFQDRFFTREP	1584.78	6.46	16.67	1.43	0.07
Clu	167	178	ELFQDRFFTREP	1584.78	6.46	0	0	0
Clu	167	178	ELFQDRFFTREP	1584.78	6.44	0.17	1.36	0.15
Clu	167	178	ELFQDRFFTREP	1584.78	6.43	1.67	1.48	0.13
Clu	167	178	ELFQDRFFTREP	1584.78	6.46	16.67	1.49	0.1
Clu-Δ(214–238)	168	173	LFQDRF	825.43	7.85	0	0	0
Clu-Δ(214–238)	168	173	LFQDRF	825.43	7.89	0.17	0.64	0.1
Clu-Δ(214–238)	168	173	LFQDRF	825.43	7.83	1.67	1.39	0.15
Clu-Δ(214–238)	168	173	LFQDRF	825.43	7.86	16.67	1.71	0.03
Clu	168	173	LFQDRF	825.43	7.87	0	0	0
Clu	168	173	LFQDRF	825.43	7.84	0.17	0.75	0.05
Clu	168	173	LFQDRF	825.43	7.82	1.67	1.41	0.05
Clu	168	173	LFQDRF	825.43	7.86	16.67	1.68	0.05
Clu-Δ(214–238)	169	173	FQDRF	712.34	5.67	0	0	0
Clu-Δ(214–238)	169	173	FQDRF	712.34	5.68	0.17	0.57	0.1
Clu-Δ(214–238)	169	173	FQDRF	712.34	5.7	1.67	1.23	0.05
Clu-Δ(214–238)	169	173	FQDRF	712.34	5.75	16.67	1.25	0.05
Clu	169	173	FQDRF	712.34	5.68	0	0	0
Clu	169	173	FQDRF	712.34	5.67	0.17	0.72	0.04
Clu	169	173	FQDRF	712.34	5.69	1.67	1.23	0.05
Clu	169	173	FQDRF	712.34	5.69	16.67	1.33	0.04
Clu	186	202	PFSLPHRRPHFFFPKSR	2153.17	8.12	0	0	0
Clu	186	202	PFSLPHRRPHFFFPKSR	2153.17	8.05	0.17	2.4	0.06
Clu	186	202	PFSLPHRRPHFFFPKSR	2153.17	8.03	1.67	2.89	0.04
Clu	186	202	PFSLPHRRPHFFFPKSR	2153.17	8	16.67	2.84	0.06
Clu	197	204	FFPKSRIV	993.59	5.08	0	0	0
Clu	197	204	FFPKSRIV	993.59	5.11	0.17	1.66	0.13
Clu	197	204	FFPKSRIV	993.59	5.08	1.67	2.04	0.11
Clu	197	204	FFPKSRIV	993.59	5.12	16.67	2.59	0.07
Clu	198	204	FPKSRIV	846.52	5.08	0	0	0
Clu	198	204	FPKSRIV	846.52	5.11	0.17	1.49	0.1
Clu	198	204	FPKSRIV	846.52	5.09	1.67	1.89	0.11
Clu	198	204	FPKSRIV	846.52	5.13	16.67	2.33	0.08
Clu	211	218	SPYEPLNF	966.46	12.18	0	0	0
Clu	211	218	SPYEPLNF	966.46	12.16	0.17	1.47	0.1
Clu	211	218	SPYEPLNF	966.46	12.18	1.67	2.01	0.08
Clu	211	218	SPYEPLNF	966.46	12.19	16.67	2.08	0.03
Clu	215	218	PLNF	490.27	12.17	0	0	0
Clu	215	218	PLNF	490.27	12.16	0.17	0.71	0.05
Clu	215	218	PLNF	490.27	12.19	1.67	1.05	0.03
Clu	215	218	PLNF	490.27	12.18	16.67	1.08	0.05
Clu-Δ(214–238)	219	226	HAMFQPFL	990.49	11.65	0	0	0
Clu-Δ(214–238)	219	226	HAMFQPFL	990.49	11.68	0.17	0.15	0.11
Clu-Δ(214–238)	219	226	HAMFQPFL	990.49	11.64	1.67	0.36	0.09
Clu-Δ(214–238)	219	226	HAMFQPFL	990.49	11.61	16.67	0.64	0.09
Clu	219	226	HAMFQPFL	990.49	11.65	0	0	0
Clu	219	226	HAMFQPFL	990.49	11.63	0.17	0.24	0.04
Clu	219	226	HAMFQPFL	990.49	11.64	1.67	1.03	0.12
Clu	219	226	HAMFQPFL	990.49	11.65	16.67	1.77	0.03
Clu-Δ(214–238)	227	236	EMIHEAQQAM	1187.52	5.69	0	0	0
Clu-Δ(214–238)	227	236	EMIHEAQQAM	1187.52	5.72	0.17	0.4	0.15
Clu-Δ(214–238)	227	236	EMIHEAQQAM	1187.52	5.65	1.67	2.25	0.47
Clu-Δ(214–238)	227	236	EMIHEAQQAM	1187.52	5.62	16.67	3.82	0.1
Clu	227	236	EMIHEAQQAM	1187.52	5.71	0	0	0
Clu	227	236	EMIHEAQQAM	1187.52	5.69	0.17	0.59	0.15
Clu	227	236	EMIHEAQQAM	1187.52	5.64	1.67	1.61	0.24
Clu	227	236	EMIHEAQQAM	1187.52	5.61	16.67	3.69	0.05
Clu-Δ(214–238)	227	237	EMIHEAQQAMD	1302.55	5.89	0	0	0
Clu-Δ(214–238)	227	237	EMIHEAQQAMD	1302.55	5.91	0.17	0.6	0.1
Clu-Δ(214–238)	227	237	EMIHEAQQAMD	1302.55	5.86	1.67	2.75	0.51
Clu-Δ(214–238)	227	237	EMIHEAQQAMD	1302.55	5.84	16.67	4.12	0.08
Clu	227	237	EMIHEAQQAMD	1302.55	5.91	0	0	0
Clu	227	237	EMIHEAQQAMD	1302.55	5.88	0.17	0.71	0.12
Clu	227	237	EMIHEAQQAMD	1302.55	5.87	1.67	2.09	0.38
Clu	227	237	EMIHEAQQAMD	1302.55	5.85	16.67	4.05	0.09
Clu-Δ(214–238)	228	234	MIHEAQQ	856.4	5.69	0	0	0
Clu-Δ(214–238)	228	234	MIHEAQQ	856.4	5.73	0.17	0.43	0.04
Clu-Δ(214–238)	228	234	MIHEAQQ	856.4	5.64	1.67	1.91	0.46
Clu-Δ(214–238)	228	234	MIHEAQQ	856.4	5.61	16.67	3.12	0.02
Clu	228	234	MIHEAQQ	856.4	5.7	0	0	0
Clu	228	234	MIHEAQQ	856.4	5.69	0.17	0.48	0.12
Clu	228	234	MIHEAQQ	856.4	5.65	1.67	1.56	0.38
Clu	228	234	MIHEAQQ	856.4	5.61	16.67	3.05	0.11
Clu-Δ(214–238)	235	251	AMDIHFHSPAFQHPPTE	1961.9	7.32	0	0	0
Clu-Δ(214–238)	235	251	AMDIHFHSPAFQHPPTE	1961.9	7.38	0.17	2.05	0.14
Clu-Δ(214–238)	235	251	AMDIHFHSPAFQHPPTE	1961.9	7.32	1.67	2.68	0.16
Clu-Δ(214–238)	235	251	AMDIHFHSPAFQHPPTE	1961.9	7.33	16.67	2.82	0.07
Clu	235	251	AMDIHFHSPAFQHPPTE	1961.9	7.35	0	0	0
Clu	235	251	AMDIHFHSPAFQHPPTE	1961.9	7.35	0.17	2.25	0.26
Clu	235	251	AMDIHFHSPAFQHPPTE	1961.9	7.32	1.67	2.63	0.12
Clu	235	251	AMDIHFHSPAFQHPPTE	1961.9	7.37	16.67	2.7	0.07
Clu-Δ(214–238)	236	251	MDIHFHSPAFQHPPTE	1890.86	7.27	0	0	0
Clu-Δ(214–238)	236	251	MDIHFHSPAFQHPPTE	1890.86	7.32	0.17	1.98	0.22
Clu-Δ(214–238)	236	251	MDIHFHSPAFQHPPTE	1890.86	7.28	1.67	2.64	0.15
Clu-Δ(214–238)	236	251	MDIHFHSPAFQHPPTE	1890.86	7.29	16.67	2.69	0.03
Clu	236	251	MDIHFHSPAFQHPPTE	1890.86	7.31	0	0	0
Clu	236	251	MDIHFHSPAFQHPPTE	1890.86	7.28	0.17	2.21	0.16
Clu	236	251	MDIHFHSPAFQHPPTE	1890.86	7.27	1.67	2.58	0.15
Clu	236	251	MDIHFHSPAFQHPPTE	1890.86	7.33	16.67	2.68	0.03
Clu-Δ(214–238)	237	245	DIHFHSPAF	1070.51	8.2	0	0	0
Clu-Δ(214–238)	237	245	DIHFHSPAF	1070.51	8.25	0.17	0.78	0.12
Clu-Δ(214–238)	237	245	DIHFHSPAF	1070.51	8.19	1.67	1.02	0.06
Clu-Δ(214–238)	237	245	DIHFHSPAF	1070.51	8.21	16.67	0.9	0.02
Clu	237	245	DIHFHSPAF	1070.51	8.2	0	0	0
Clu	237	245	DIHFHSPAF	1070.51	8.21	0.17	0.94	0.08
Clu	237	245	DIHFHSPAF	1070.51	8.17	1.67	0.99	0.08
Clu	237	245	DIHFHSPAF	1070.51	8.19	16.67	0.87	0.18
Clu-Δ(214–238)	237	247	DIHFHSPAFQH	1335.62	11.69	0	0	0
Clu-Δ(214–238)	237	247	DIHFHSPAFQH	1335.62	11.72	0.17	0.12	0.06
Clu-Δ(214–238)	237	247	DIHFHSPAFQH	1335.62	11.7	1.67	0.44	0.09
Clu-Δ(214–238)	237	247	DIHFHSPAFQH	1335.62	11.74	16.67	1.49	0.02
Clu	237	247	DIHFHSPAFQH	1335.62	11.72	0	0	0
Clu	237	247	DIHFHSPAFQH	1335.62	11.69	0.17	0.5	0.14
Clu	237	247	DIHFHSPAFQH	1335.62	11.7	1.67	1.14	0.53
Clu	237	247	DIHFHSPAFQH	1335.62	11.72	16.67	1.98	0.32
Clu-Δ(214–238)	237	251	DIHFHSPAFQHPPTE	1759.82	6.44	0	0	0
Clu-Δ(214–238)	237	251	DIHFHSPAFQHPPTE	1759.82	6.44	0.17	1.74	0.09
Clu-Δ(214–238)	237	251	DIHFHSPAFQHPPTE	1759.82	6.46	1.67	2.01	0.08
Clu-Δ(214–238)	237	251	DIHFHSPAFQHPPTE	1759.82	6.47	16.67	2	0.05
Clu	237	251	DIHFHSPAFQHPPTE	1759.82	6.47	0	0	0
Clu	237	251	DIHFHSPAFQHPPTE	1759.82	6.44	0.17	1.87	0.08
Clu	237	251	DIHFHSPAFQHPPTE	1759.82	6.45	1.67	2.05	0.13
Clu	237	251	DIHFHSPAFQHPPTE	1759.82	6.46	16.67	2.09	0.03
Clu-Δ(214–238)	238	251	IHFHSPAFQHPPTE	1644.79	5.49	0	0	0
Clu-Δ(214–238)	238	251	IHFHSPAFQHPPTE	1644.79	5.54	0.17	1.93	0.17
Clu-Δ(214–238)	238	251	IHFHSPAFQHPPTE	1644.79	5.49	1.67	2.33	0.06
Clu-Δ(214–238)	238	251	IHFHSPAFQHPPTE	1644.79	5.51	16.67	2.35	0.05
Clu	238	251	IHFHSPAFQHPPTE	1644.79	5.49	0	0	0
Clu	238	251	IHFHSPAFQHPPTE	1644.79	5.49	0.17	2.07	0.12
Clu	238	251	IHFHSPAFQHPPTE	1644.79	5.49	1.67	2.22	0.14
Clu	238	251	IHFHSPAFQHPPTE	1644.79	5.49	16.67	2.31	0.04
Clu-Δ(214–238)	238	252	IHFHSPAFQHPPTEF	1791.86	7.92	0	0	0
Clu-Δ(214–238)	238	252	IHFHSPAFQHPPTEF	1791.86	7.96	0.17	1.85	0.18
Clu-Δ(214–238)	238	252	IHFHSPAFQHPPTEF	1791.86	7.91	1.67	2.27	0.09
Clu-Δ(214–238)	238	252	IHFHSPAFQHPPTEF	1791.86	7.91	16.67	2.41	0.04
Clu	238	252	IHFHSPAFQHPPTEF	1791.86	7.93	0	0	0
Clu	238	252	IHFHSPAFQHPPTEF	1791.86	7.93	0.17	2.03	0.16
Clu	238	252	IHFHSPAFQHPPTEF	1791.86	7.89	1.67	2.23	0.11
Clu	238	252	IHFHSPAFQHPPTEF	1791.86	7.93	16.67	2.29	0.04
Clu-Δ(214–238)	240	254	FHSPAFQHPPTEFIR	1810.9	5.51	0	0	0
Clu-Δ(214–238)	240	254	FHSPAFQHPPTEFIR	1810.9	5.55	0.17	2.14	0.23
Clu-Δ(214–238)	240	254	FHSPAFQHPPTEFIR	1810.9	5.51	1.67	3.89	0.46
Clu-Δ(214–238)	240	254	FHSPAFQHPPTEFIR	1810.9	5.53	16.67	5.39	0.05
Clu	240	254	FHSPAFQHPPTEFIR	1810.9	5.52	0	0	0
Clu	240	254	FHSPAFQHPPTEFIR	1810.9	5.51	0.17	2.33	0.13
Clu	240	254	FHSPAFQHPPTEFIR	1810.9	5.5	1.67	3.49	0.35
Clu	240	254	FHSPAFQHPPTEFIR	1810.9	5.51	16.67	5.49	0.06
Clu-Δ(214–238)	241	252	HSPAFQHPPTEF	1394.65	6.16	0	0	0
Clu-Δ(214–238)	241	252	HSPAFQHPPTEF	1394.65	6.22	0.17	2.32	0.22
Clu-Δ(214–238)	241	252	HSPAFQHPPTEF	1394.65	6.16	1.67	2.92	0.13
Clu-Δ(214–238)	241	252	HSPAFQHPPTEF	1394.65	6.15	16.67	2.97	0.08
Clu	241	252	HSPAFQHPPTEF	1394.65	6.17	0	0	0
Clu	241	252	HSPAFQHPPTEF	1394.65	6.17	0.17	2.54	0.19
Clu	241	252	HSPAFQHPPTEF	1394.65	6.16	1.67	2.8	0.13
Clu	241	252	HSPAFQHPPTEF	1394.65	6.18	16.67	2.9	0.05
Clu-Δ(214–238)	248	251	PPTE	443.21	6.44	0	0	0
Clu-Δ(214–238)	248	251	PPTE	443.21	6.5	0.17	0.72	0.06
Clu-Δ(214–238)	248	251	PPTE	443.21	6.45	1.67	0.73	0.08
Clu-Δ(214–238)	248	251	PPTE	443.21	6.47	16.67	0.73	0.06
Clu	248	251	PPTE	443.21	6.46	0	0	0
Clu	248	251	PPTE	443.21	6.44	0.17	0.64	0.07
Clu	248	251	PPTE	443.21	6.45	1.67	0.74	0.05
Clu	248	251	PPTE	443.21	6.47	16.67	0.8	0.05
Clu-Δ(214–238)	265	274	EIRHNSTGCL	1129.54	6.03	0	0	0
Clu-Δ(214–238)	265	274	EIRHNSTGCL	1129.54	6.02	0.17	0.26	0.12
Clu-Δ(214–238)	265	274	EIRHNSTGCL	1129.54	6	1.67	1.11	0.2
Clu-Δ(214–238)	265	274	EIRHNSTGCL	1129.54	6	16.67	2.06	0.1
Clu	265	274	EIRHNSTGCL	1129.54	6.04	0	0	0
Clu	265	274	EIRHNSTGCL	1129.54	6	0.17	0.73	0.22
Clu	265	274	EIRHNSTGCL	1129.54	6	1.67	1.36	0.31
Clu	265	274	EIRHNSTGCL	1129.54	6	16.67	2.25	0.14
Clu-Δ(214–238)	276	287	MKDQCDKCREIL	1481.69	5.48	0	0	0
Clu-Δ(214–238)	276	287	MKDQCDKCREIL	1481.69	5.54	0.17	0.33	0.11
Clu-Δ(214–238)	276	287	MKDQCDKCREIL	1481.69	5.48	1.67	1.62	0.35
Clu-Δ(214–238)	276	287	MKDQCDKCREIL	1481.69	5.49	16.67	3.23	0.04
Clu	276	287	MKDQCDKCREIL	1481.69	5.49	0	0	0
Clu	276	287	MKDQCDKCREIL	1481.69	5.49	0.17	0.71	0.18
Clu	276	287	MKDQCDKCREIL	1481.69	5.48	1.67	1.72	0.38
Clu	276	287	MKDQCDKCREIL	1481.69	5.48	16.67	3.24	0.04
Clu-Δ(214–238)	288	300	SVDCSTNNPSQAK	1350.6	4.92	0	0	0
Clu-Δ(214–238)	288	300	SVDCSTNNPSQAK	1350.6	4.96	0.17	0.33	0.03
Clu-Δ(214–238)	288	300	SVDCSTNNPSQAK	1350.6	4.91	1.67	1.41	0.38
Clu-Δ(214–238)	288	300	SVDCSTNNPSQAK	1350.6	4.96	16.67	2.78	0.03
Clu	288	300	SVDCSTNNPSQAK	1350.6	4.93	0	0	0
Clu	288	300	SVDCSTNNPSQAK	1350.6	4.93	0.17	0.58	0.08
Clu	288	300	SVDCSTNNPSQAK	1350.6	4.92	1.67	1.37	0.21
Clu	288	300	SVDCSTNNPSQAK	1350.6	4.94	16.67	2.78	0.02
Clu-Δ(214–238)	302	309	RRELDESL	1017.53	2.65	0	0	0
Clu-Δ(214–238)	302	309	RRELDESL	1017.53	2.67	0.17	0.21	0.03
Clu-Δ(214–238)	302	309	RRELDESL	1017.53	2.69	1.67	0.25	0.04
Clu-Δ(214–238)	302	309	RRELDESL	1017.53	2.67	16.67	0.54	0.03
Clu	302	309	RRELDESL	1017.53	2.65	0	0	0
Clu	302	309	RRELDESL	1017.53	2.66	0.17	0.21	0.03
Clu	302	309	RRELDESL	1017.53	2.65	1.67	0.51	0.19
Clu	302	309	RRELDESL	1017.53	2.65	16.67	1.07	0.39
Clu-Δ(214–238)	307	314	ESLQVAER	931.48	10.17	0	0	0
Clu-Δ(214–238)	307	314	ESLQVAER	931.48	10.19	0.17	0.25	0.05
Clu-Δ(214–238)	307	314	ESLQVAER	931.48	10.15	1.67	0.79	0.11
Clu-Δ(214–238)	307	314	ESLQVAER	931.48	10.17	16.67	1.6	0.02
Clu	307	314	ESLQVAER	931.48	10.16	0	0	0
Clu	307	314	ESLQVAER	931.48	10.15	0.17	0.46	0.07
Clu	307	314	ESLQVAER	931.48	10.15	1.67	1.11	0.42
Clu	307	314	ESLQVAER	931.48	10.13	16.67	2.07	0.44
Clu-Δ(214–238)	307	315	ESLQVAERL	1044.57	10.17	0	0	0
Clu-Δ(214–238)	307	315	ESLQVAERL	1044.57	10.19	0.17	0.39	0.04
Clu-Δ(214–238)	307	315	ESLQVAERL	1044.57	10.16	1.67	0.73	0.12
Clu-Δ(214–238)	307	315	ESLQVAERL	1044.57	10.16	16.67	1.91	0.03
Clu	307	315	ESLQVAERL	1044.57	10.16	0	0	0
Clu	307	315	ESLQVAERL	1044.57	10.15	0.17	0.43	0.14
Clu	307	315	ESLQVAERL	1044.57	10.16	1.67	0.97	0.33
Clu	307	315	ESLQVAERL	1044.57	10.15	16.67	1.72	0.19
Clu-Δ(214–238)	307	316	ESLQVAERLT	1145.62	8.83	0	0	0
Clu-Δ(214–238)	307	316	ESLQVAERLT	1145.62	8.83	0.17	0.5	0.19
Clu-Δ(214–238)	307	316	ESLQVAERLT	1145.62	8.82	1.67	1.06	0.14
Clu-Δ(214–238)	307	316	ESLQVAERLT	1145.62	8.85	16.67	1.38	0.12
Clu	307	316	ESLQVAERLT	1145.62	8.78	0	0	0
Clu	307	316	ESLQVAERLT	1145.62	8.86	0.17	0.45	0.17
Clu	307	316	ESLQVAERLT	1145.62	8.83	1.67	0.99	0.1
Clu	307	316	ESLQVAERLT	1145.62	8.83	16.67	1.44	0.14
Clu-Δ(214–238)	308	315	SLQVAERL	915.53	6.08	0	0	0
Clu-Δ(214–238)	308	315	SLQVAERL	915.53	6.13	0.17	0.16	0.11
Clu-Δ(214–238)	308	315	SLQVAERL	915.53	6.09	1.67	0.21	0.11
Clu-Δ(214–238)	308	315	SLQVAERL	915.53	6.1	16.67	0.47	0.12
Clu	308	315	SLQVAERL	915.53	6.09	0	0	0
Clu	308	315	SLQVAERL	915.53	6.1	0.17	0.21	0.15
Clu	308	315	SLQVAERL	915.53	6.09	1.67	0.42	0.22
Clu	308	315	SLQVAERL	915.53	6.08	16.67	0.54	0.2
Clu-Δ(214–238)	308	322	SLQVAERLTRKYNEL	1820	7.51	0	0	0
Clu-Δ(214–238)	308	322	SLQVAERLTRKYNEL	1820	7.57	0.17	0.39	0.03
Clu-Δ(214–238)	308	322	SLQVAERLTRKYNEL	1820	7.47	1.67	0.62	0.08
Clu-Δ(214–238)	308	322	SLQVAERLTRKYNEL	1820	7.48	16.67	1.75	0.02
Clu	308	322	SLQVAERLTRKYNEL	1820	7.52	0	0	0
Clu	308	322	SLQVAERLTRKYNEL	1820	7.48	0.17	0.42	0.04
Clu	308	322	SLQVAERLTRKYNEL	1820	7.47	1.67	0.8	0.18
Clu	308	322	SLQVAERLTRKYNEL	1820	7.49	16.67	2.67	0.7
Clu-Δ(214–238)	308	323	SLQVAERLTRKYNELL	1933.09	9.43	0	0	0
Clu-Δ(214–238)	308	323	SLQVAERLTRKYNELL	1933.09	9.47	0.17	0.38	0.06
Clu-Δ(214–238)	308	323	SLQVAERLTRKYNELL	1933.09	9.45	1.67	0.57	0.05
Clu-Δ(214–238)	308	323	SLQVAERLTRKYNELL	1933.09	9.46	16.67	1.75	0.07
Clu	308	323	SLQVAERLTRKYNELL	1933.09	9.44	0	0	0
Clu	308	323	SLQVAERLTRKYNELL	1933.09	9.42	0.17	0.41	0.19
Clu	308	323	SLQVAERLTRKYNELL	1933.09	9.43	1.67	0.83	0.21
Clu	308	323	SLQVAERLTRKYNELL	1933.09	9.43	16.67	2.12	0.37
Clu-Δ(214–238)	309	315	LQVAERL	828.49	5.36	0	0	0
Clu-Δ(214–238)	309	315	LQVAERL	828.49	5.41	0.17	0.24	0.05
Clu-Δ(214–238)	309	315	LQVAERL	828.49	5.37	1.67	0.21	0.06
Clu-Δ(214–238)	309	315	LQVAERL	828.49	5.39	16.67	0.39	0.02
Clu	309	315	LQVAERL	828.49	5.36	0	0	0
Clu	309	315	LQVAERL	828.49	5.38	0.17	0.2	0.03
Clu	309	315	LQVAERL	828.49	5.37	1.67	0.33	0.17
Clu	309	315	LQVAERL	828.49	5.34	16.67	0.88	0.64
Clu-Δ(214–238)	310	323	QVAERLTRKYNELL	1732.97	6.63	0	0	0
Clu-Δ(214–238)	310	323	QVAERLTRKYNELL	1732.97	6.72	0.17	0.31	0.05
Clu-Δ(214–238)	310	323	QVAERLTRKYNELL	1732.97	6.64	1.67	0.46	0.06
Clu-Δ(214–238)	310	323	QVAERLTRKYNELL	1732.97	6.63	16.67	1.42	0.11
Clu	310	323	QVAERLTRKYNELL	1732.97	6.64	0	0	0
Clu	310	323	QVAERLTRKYNELL	1732.97	6.64	0.17	0.33	0.04
Clu	310	323	QVAERLTRKYNELL	1732.97	6.63	1.67	0.81	0.2
Clu	310	323	QVAERLTRKYNELL	1732.97	6.66	16.67	2.05	0.7
Clu-Δ(214–238)	311	322	VAERLTRKYNEL	1491.83	2.65	0	0	0
Clu-Δ(214–238)	311	322	VAERLTRKYNEL	1491.83	2.67	0.17	0.25	0.03
Clu-Δ(214–238)	311	322	VAERLTRKYNEL	1491.83	2.64	1.67	0.48	0.07
Clu-Δ(214–238)	311	322	VAERLTRKYNEL	1491.83	2.66	16.67	1.54	0.02
Clu	311	322	VAERLTRKYNEL	1491.83	2.64	0	0	0
Clu	311	322	VAERLTRKYNEL	1491.83	2.66	0.17	0.3	0.04
Clu	311	322	VAERLTRKYNEL	1491.83	2.64	1.67	0.69	0.18
Clu	311	322	VAERLTRKYNEL	1491.83	2.64	16.67	2.51	0.81
Clu-Δ(214–238)	311	323	VAERLTRKYNELL	1604.91	5.99	0	0	0
Clu-Δ(214–238)	311	323	VAERLTRKYNELL	1604.91	6.05	0.17	0.25	0.05
Clu-Δ(214–238)	311	323	VAERLTRKYNELL	1604.91	5.99	1.67	0.41	0.07
Clu-Δ(214–238)	311	323	VAERLTRKYNELL	1604.91	6	16.67	1.36	0.03
Clu	311	323	VAERLTRKYNELL	1604.91	6.01	0	0	0
Clu	311	323	VAERLTRKYNELL	1604.91	5.99	0.17	0.3	0.03
Clu	311	323	VAERLTRKYNELL	1604.91	5.99	1.67	0.62	0.19
Clu	311	323	VAERLTRKYNELL	1604.91	5.99	16.67	1.99	0.51
Clu-Δ(214–238)	312	323	AERLTRKYNELL	1505.84	5.31	0	0	0
Clu-Δ(214–238)	312	323	AERLTRKYNELL	1505.84	5.36	0.17	0.18	0.04
Clu-Δ(214–238)	312	323	AERLTRKYNELL	1505.84	5.33	1.67	0.38	0.03
Clu-Δ(214–238)	312	323	AERLTRKYNELL	1505.84	5.35	16.67	1.25	0.04
Clu	312	323	AERLTRKYNELL	1505.84	5.32	0	0	0
Clu	312	323	AERLTRKYNELL	1505.84	5.34	0.17	0.22	0.04
Clu	312	323	AERLTRKYNELL	1505.84	5.32	1.67	0.49	0.16
Clu	312	323	AERLTRKYNELL	1505.84	5.32	16.67	1.98	0.55
Clu-Δ(214–238)	313	323	ERLTRKYNELL	1434.81	5.22	0	0	0
Clu-Δ(214–238)	313	323	ERLTRKYNELL	1434.81	5.28	0.17	0.21	0.04
Clu-Δ(214–238)	313	323	ERLTRKYNELL	1434.81	5.24	1.67	0.39	0.06
Clu-Δ(214–238)	313	323	ERLTRKYNELL	1434.81	5.27	16.67	1.18	0.04
Clu	313	323	ERLTRKYNELL	1434.81	5.25	0	0	0
Clu	313	323	ERLTRKYNELL	1434.81	5.23	0.17	0.25	0.05
Clu	313	323	ERLTRKYNELL	1434.81	5.23	1.67	0.5	0.15
Clu	313	323	ERLTRKYNELL	1434.81	5.23	16.67	1.96	0.36
Clu-Δ(214–238)	315	321	LTRKYNE	923.49	2.56	0	0	0
Clu-Δ(214–238)	315	321	LTRKYNE	923.49	2.58	0.17	0.12	0.13
Clu-Δ(214–238)	315	321	LTRKYNE	923.49	2.55	1.67	0.33	0.07
Clu-Δ(214–238)	315	321	LTRKYNE	923.49	2.57	16.67	1.02	0.23
Clu	315	321	LTRKYNE	923.49	2.57	0	0	0
Clu	315	321	LTRKYNE	923.49	2.56	0.17	0.21	0.08
Clu	315	321	LTRKYNE	923.49	2.56	1.67	0.39	0.14
Clu	315	321	LTRKYNE	923.49	2.57	16.67	1.35	0.34
Clu-Δ(214–238)	316	323	TRKYNELL	1036.58	4.76	0	0	0
Clu-Δ(214–238)	316	323	TRKYNELL	1036.58	4.84	0.17	0.16	0.04
Clu-Δ(214–238)	316	323	TRKYNELL	1036.58	4.78	1.67	0.29	0.08
Clu-Δ(214–238)	316	323	TRKYNELL	1036.58	4.82	16.67	0.77	0.06
Clu	316	323	TRKYNELL	1036.58	4.78	0	0	0
Clu	316	323	TRKYNELL	1036.58	4.79	0.17	0.16	0.02
Clu	316	323	TRKYNELL	1036.58	4.79	1.67	0.31	0.07
Clu	316	323	TRKYNELL	1036.58	4.85	16.67	1.27	0.16
Clu-Δ(214–238)	318	331	KYNELLKSYQWKML	1843.98	2.55	0	0	0
Clu-Δ(214–238)	318	331	KYNELLKSYQWKML	1843.98	2.54	0.17	0.96	0.16
Clu-Δ(214–238)	318	331	KYNELLKSYQWKML	1843.98	2.54	1.67	1.66	0.17
Clu-Δ(214–238)	318	331	KYNELLKSYQWKML	1843.98	2.56	16.67	2.29	0.07
Clu	318	331	KYNELLKSYQWKML	1843.98	2.56	0	0	0
Clu	318	331	KYNELLKSYQWKML	1843.98	2.57	0.17	0.84	0.37
Clu	318	331	KYNELLKSYQWKML	1843.98	2.55	1.67	1.53	0.14
Clu	318	331	KYNELLKSYQWKML	1843.98	2.58	16.67	2.31	0.12
Clu-Δ(214–238)	323	328	LKSYQW	824.43	7.31	0	0	0
Clu-Δ(214–238)	323	328	LKSYQW	824.43	7.36	0.17	0.1	0.03
Clu-Δ(214–238)	323	328	LKSYQW	824.43	7.31	1.67	0.14	0.06
Clu-Δ(214–238)	323	328	LKSYQW	824.43	7.33	16.67	0.43	0.05
Clu	323	328	LKSYQW	824.43	7.32	0	0	0
Clu	323	328	LKSYQW	824.43	7.31	0.17	0.18	0.08
Clu	323	328	LKSYQW	824.43	7.31	1.67	0.58	0.35
Clu	323	328	LKSYQW	824.43	7.34	16.67	0.96	0.45
Clu-Δ(214–238)	328	336	WKMLNTSSL	2133.93	9.33	0	0	0
Clu-Δ(214–238)	328	336	WKMLNTSSL	2133.93	9.36	0.17	0.26	0.05
Clu-Δ(214–238)	328	336	WKMLNTSSL	2133.93	9.34	1.67	0.7	0.07
Clu-Δ(214–238)	328	336	WKMLNTSSL	2133.93	9.41	16.67	1.72	0.08
Clu	328	336	WKMLNTSSL	2133.93	9.35	0	0	0
Clu	328	336	WKMLNTSSL	2133.93	9.36	0.17	0.42	0.13
Clu	328	336	WKMLNTSSL	2133.93	9.33	1.67	1.18	0.44
Clu	328	336	WKMLNTSSL	2133.93	9.35	16.67	2.39	0.28
Clu-Δ(214–238)	337	340	LEQL	502.29	5.69	0	0	0
Clu-Δ(214–238)	337	340	LEQL	502.29	5.74	0.17	0.08	0.02
Clu-Δ(214–238)	337	340	LEQL	502.29	5.71	1.67	0.08	0.03
Clu-Δ(214–238)	337	340	LEQL	502.29	5.67	16.67	0.09	0.01
Clu	337	340	LEQL	502.29	5.71	0	0	0
Clu	337	340	LEQL	502.29	5.73	0.17	0.04	0.03
Clu	337	340	LEQL	502.29	5.68	1.67	0.09	0.03
Clu	337	340	LEQL	502.29	5.7	16.67	0.15	0.08
Clu-Δ(214–238)	337	345	LEQLNEQFN	1134.54	10.17	0	0	0
Clu-Δ(214–238)	337	345	LEQLNEQFN	1134.54	10.18	0.17	0.34	0.01
Clu-Δ(214–238)	337	345	LEQLNEQFN	1134.54	10.15	1.67	0.82	0.15
Clu-Δ(214–238)	337	345	LEQLNEQFN	1134.54	10.17	16.67	1.74	0.03
Clu	337	345	LEQLNEQFN	1134.54	10.17	0	0	0
Clu	337	345	LEQLNEQFN	1134.54	10.15	0.17	0.44	0.06
Clu	337	345	LEQLNEQFN	1134.54	10.15	1.67	1.19	0.45
Clu	337	345	LEQLNEQFN	1134.54	10.14	16.67	2.16	0.39
Clu-Δ(214–238)	341	345	NEQFN	651.27	2.67	0	0	0
Clu-Δ(214–238)	341	345	NEQFN	651.27	2.66	0.17	0.05	0.04
Clu-Δ(214–238)	341	345	NEQFN	651.27	2.67	1.67	0.23	0.07
Clu-Δ(214–238)	341	345	NEQFN	651.27	2.66	16.67	0.44	0.07
Clu	341	345	NEQFN	651.27	2.64	0	0	0
Clu	341	345	NEQFN	651.27	2.66	0.17	0.03	0.03
Clu	341	345	NEQFN	651.27	2.67	1.67	0.1	0.05
Clu	341	345	NEQFN	651.27	2.65	16.67	0.3	0.04
Clu-Δ(214–238)	341	350	NEQFNWVSRL	1292.64	12.15	0	0	0
Clu-Δ(214–238)	341	350	NEQFNWVSRL	1292.64	12.18	0.17	0.29	0.07
Clu-Δ(214–238)	341	350	NEQFNWVSRL	1292.64	12.16	1.67	0.49	0.1
Clu-Δ(214–238)	341	350	NEQFNWVSRL	1292.64	12.18	16.67	1.3	0.13
Clu	341	350	NEQFNWVSRL	1292.64	12.16	0	0	0
Clu	341	350	NEQFNWVSRL	1292.64	12.15	0.17	0.21	0.08
Clu	341	350	NEQFNWVSRL	1292.64	12.17	1.67	0.56	0.13
Clu	341	350	NEQFNWVSRL	1292.64	12.18	16.67	1.47	0.26
Clu-Δ(214–238)	343	350	QFNWVSRL	1049.55	11.48	0	0	0
Clu-Δ(214–238)	343	350	QFNWVSRL	1049.55	11.51	0.17	0.09	0.05
Clu-Δ(214–238)	343	350	QFNWVSRL	1049.55	11.49	1.67	0.28	0.08
Clu-Δ(214–238)	343	350	QFNWVSRL	1049.55	11.51	16.67	1.13	0.04
Clu	343	350	QFNWVSRL	1049.55	11.48	0	0	0
Clu	343	350	QFNWVSRL	1049.55	11.47	0.17	0.11	0.03
Clu	343	350	QFNWVSRL	1049.55	11.48	1.67	0.39	0.19
Clu	343	350	QFNWVSRL	1049.55	11.51	16.67	1.17	0.17
Clu-Δ(214–238)	344	350	FNWVSRL	921.49	11.07	0	0	0
Clu-Δ(214–238)	344	350	FNWVSRL	921.49	11.1	0.17	0.09	0.04
Clu-Δ(214–238)	344	350	FNWVSRL	921.49	11.08	1.67	0.23	0.08
Clu-Δ(214–238)	344	350	FNWVSRL	921.49	11.12	16.67	1.03	0.1
Clu	344	350	FNWVSRL	921.49	11.09	0	0	0
Clu	344	350	FNWVSRL	921.49	11.08	0.17	0.08	0.02
Clu	344	350	FNWVSRL	921.49	11.11	1.67	0.31	0.1
Clu	344	350	FNWVSRL	921.49	11.1	16.67	1.13	0.1
Clu-Δ(214–238)	345	350	NWVSRL	774.43	8.7	0	0	0
Clu-Δ(214–238)	345	350	NWVSRL	774.43	8.8	0.17	0.06	0.04
Clu-Δ(214–238)	345	350	NWVSRL	774.43	8.74	1.67	0.12	0.03
Clu-Δ(214–238)	345	350	NWVSRL	774.43	8.75	16.67	0.62	0.03
Clu	345	350	NWVSRL	774.43	8.74	0	0	0
Clu	345	350	NWVSRL	774.43	8.74	0.17	0.07	0.03
Clu	345	350	NWVSRL	774.43	8.72	1.67	0.29	0.12
Clu	345	350	NWVSRL	774.43	8.73	16.67	0.68	0.1
Clu-Δ(214–238)	357	372	EDQYYLRVTTVASHTS	1869.9	10.78	0	0	0
Clu-Δ(214–238)	357	372	EDQYYLRVTTVASHTS	1869.9	10.78	0.17	0.4	0.1
Clu-Δ(214–238)	357	372	EDQYYLRVTTVASHTS	1869.9	10.78	1.67	1.21	0.12
Clu-Δ(214–238)	357	372	EDQYYLRVTTVASHTS	1869.9	10.79	16.67	2.67	0.09
Clu	357	372	EDQYYLRVTTVASHTS	1869.9	10.78	0	0	0
Clu	357	372	EDQYYLRVTTVASHTS	1869.9	10.79	0.17	0.53	0.21
Clu	357	372	EDQYYLRVTTVASHTS	1869.9	10.77	1.67	1.62	0.36
Clu	357	372	EDQYYLRVTTVASHTS	1869.9	10.78	16.67	3.01	0.35
Clu-Δ(214–238)	360	366	YYLRVTT	915.49	6.37	0	0	0
Clu-Δ(214–238)	360	366	YYLRVTT	915.49	6.42	0.17	0.1	0.03
Clu-Δ(214–238)	360	366	YYLRVTT	915.49	6.37	1.67	0.22	0.03
Clu-Δ(214–238)	360	366	YYLRVTT	915.49	6.4	16.67	0.95	0.01
Clu	360	366	YYLRVTT	915.49	6.36	0	0	0
Clu	360	366	YYLRVTT	915.49	6.37	0.17	0.15	0.03
Clu	360	366	YYLRVTT	915.49	6.37	1.67	0.19	0.02
Clu	360	366	YYLRVTT	915.49	6.38	16.67	1.02	0.1
Clu-Δ(214–238)	363	382	RVTTVASHTSDSDVPSGVTE	2044.98	4.24	0	0	0
Clu-Δ(214–238)	363	382	RVTTVASHTSDSDVPSGVTE	2044.98	4.25	0.17	2.74	0.21
Clu-Δ(214–238)	363	382	RVTTVASHTSDSDVPSGVTE	2044.98	4.22	1.67	4.95	0.42
Clu-Δ(214–238)	363	382	RVTTVASHTSDSDVPSGVTE	2044.98	4.25	16.67	6.47	0.05
Clu	363	382	RVTTVASHTSDSDVPSGVTE	2044.98	4.24	0	0	0
Clu	363	382	RVTTVASHTSDSDVPSGVTE	2044.98	4.25	0.17	2.88	0.07
Clu	363	382	RVTTVASHTSDSDVPSGVTE	2044.98	4.23	1.67	4.42	0.28
Clu	363	382	RVTTVASHTSDSDVPSGVTE	2044.98	4.24	16.67	6.46	0.16
Clu-Δ(214–238)	365	383	TTVASHTSDSDVPSGVTEV	1888.88	6.2	0	0	0
Clu-Δ(214–238)	365	383	TTVASHTSDSDVPSGVTEV	1888.88	6.19	0.17	2.43	0.14
Clu-Δ(214–238)	365	383	TTVASHTSDSDVPSGVTEV	1888.88	6.19	1.67	4.41	0.32
Clu-Δ(214–238)	365	383	TTVASHTSDSDVPSGVTEV	1888.88	6.2	16.67	5.5	0.03
Clu	365	383	TTVASHTSDSDVPSGVTEV	1888.88	6.21	0	0	0
Clu	365	383	TTVASHTSDSDVPSGVTEV	1888.88	6.21	0.17	2.47	0.15
Clu	365	383	TTVASHTSDSDVPSGVTEV	1888.88	6.19	1.67	3.82	0.36
Clu	365	383	TTVASHTSDSDVPSGVTEV	1888.88	6.2	16.67	5.46	0.07
Clu-Δ(214–238)	367	383	VASHTSDSDVPSGVTEV	1686.78	5.89	0	0	0
Clu-Δ(214–238)	367	383	VASHTSDSDVPSGVTEV	1686.78	5.93	0.17	1.91	0.21
Clu-Δ(214–238)	367	383	VASHTSDSDVPSGVTEV	1686.78	5.89	1.67	3.2	0.29
Clu-Δ(214–238)	367	383	VASHTSDSDVPSGVTEV	1686.78	5.88	16.67	3.75	0.04
Clu	367	383	VASHTSDSDVPSGVTEV	1686.78	5.91	0	0	0
Clu	367	383	VASHTSDSDVPSGVTEV	1686.78	5.9	0.17	1.91	0.12
Clu	367	383	VASHTSDSDVPSGVTEV	1686.78	5.89	1.67	2.88	0.22
Clu	367	383	VASHTSDSDVPSGVTEV	1686.78	5.88	16.67	3.72	0.1
Clu-Δ(214–238)	367	384	VASHTSDSDVPSGVTEVV	1785.85	7.24	0	0	0
Clu-Δ(214–238)	367	384	VASHTSDSDVPSGVTEVV	1785.85	7.27	0.17	1.82	0.16
Clu-Δ(214–238)	367	384	VASHTSDSDVPSGVTEVV	1785.85	7.24	1.67	3.15	0.22
Clu-Δ(214–238)	367	384	VASHTSDSDVPSGVTEVV	1785.85	7.25	16.67	3.71	0.03
Clu	367	384	VASHTSDSDVPSGVTEVV	1785.85	7.28	0	0	0
Clu	367	384	VASHTSDSDVPSGVTEVV	1785.85	7.24	0.17	1.98	0.16
Clu	367	384	VASHTSDSDVPSGVTEVV	1785.85	7.23	1.67	2.91	0.21
Clu	367	384	VASHTSDSDVPSGVTEVV	1785.85	7.24	16.67	3.73	0.12
Clu-Δ(214–238)	368	383	ASHTSDSDVPSGVTEV	1587.71	5.8	0	0	0
Clu-Δ(214–238)	368	383	ASHTSDSDVPSGVTEV	1587.71	5.85	0.17	2.08	0.46
Clu-Δ(214–238)	368	383	ASHTSDSDVPSGVTEV	1587.71	5.81	1.67	3.18	0.26
Clu-Δ(214–238)	368	383	ASHTSDSDVPSGVTEV	1587.71	5.81	16.67	3.68	0.16
Clu	368	383	ASHTSDSDVPSGVTEV	1587.71	5.82	0	0	0
Clu	368	383	ASHTSDSDVPSGVTEV	1587.71	5.82	0.17	1.88	0.25
Clu	368	383	ASHTSDSDVPSGVTEV	1587.71	5.83	1.67	2.97	0.17
Clu	368	383	ASHTSDSDVPSGVTEV	1587.71	5.81	16.67	3.71	0.06
Clu-Δ(214–238)	377	382	PSGVTE	589.28	6.36	0	0	0
Clu-Δ(214–238)	377	382	PSGVTE	589.28	6.39	0.17	0.67	0.08
Clu-Δ(214–238)	377	382	PSGVTE	589.28	6.34	1.67	1.23	0.11
Clu-Δ(214–238)	377	382	PSGVTE	589.28	6.35	16.67	1.55	0.01
Clu	377	382	PSGVTE	589.28	6.38	0	0	0
Clu	377	382	PSGVTE	589.28	6.37	0.17	0.68	0.06
Clu	377	382	PSGVTE	589.28	6.35	1.67	1.17	0.1
Clu	377	382	PSGVTE	589.28	6.36	16.67	1.56	0.06
Clu-Δ(214–238)	384	387	VVKL	458.33	2.61	0	0	0
Clu-Δ(214–238)	384	387	VVKL	458.33	2.65	0.17	0.04	0.01
Clu-Δ(214–238)	384	387	VVKL	458.33	2.6	1.67	0.04	0.04
Clu-Δ(214–238)	384	387	VVKL	458.33	2.63	16.67	0.1	0.01
Clu	384	387	VVKL	458.33	2.62	0	0	0
Clu	384	387	VVKL	458.33	2.62	0.17	0.06	0.02
Clu	384	387	VVKL	458.33	2.63	1.67	0.07	0.02
Clu	384	387	VVKL	458.33	2.65	16.67	0.15	0.03
Clu-Δ(214–238)	385	402	VKLFDSDPITVTVPVEVS	1945.05	7.13	0	0	0
Clu-Δ(214–238)	385	402	VKLFDSDPITVTVPVEVS	1945.05	7.15	0.17	0.7	0.1
Clu-Δ(214–238)	385	402	VKLFDSDPITVTVPVEVS	1945.05	7.1	1.67	2.72	0.26
Clu-Δ(214–238)	385	402	VKLFDSDPITVTVPVEVS	1945.05	7.13	16.67	4.48	0.04
Clu	385	402	VKLFDSDPITVTVPVEVS	1945.05	7.15	0	0	0
Clu	385	402	VKLFDSDPITVTVPVEVS	1945.05	7.16	0.17	0.39	0.19
Clu	385	402	VKLFDSDPITVTVPVEVS	1945.05	7.16	1.67	1.67	0.11
Clu	385	402	VKLFDSDPITVTVPVEVS	1945.05	7.12	16.67	4.69	0.18
Clu-Δ(214–238)	388	394	FDSDPIT	794.36	6.8	0	0	0
Clu-Δ(214–238)	388	394	FDSDPIT	794.36	6.82	0.17	0.39	0.09
Clu-Δ(214–238)	388	394	FDSDPIT	794.36	6.8	1.67	0.83	0.09
Clu-Δ(214–238)	388	394	FDSDPIT	794.36	6.81	16.67	1.07	0.09
Clu	388	394	FDSDPIT	794.36	6.81	0	0	0
Clu	388	394	FDSDPIT	794.36	6.78	0.17	0.34	0.04
Clu	388	394	FDSDPIT	794.36	6.82	1.67	0.66	0.05
Clu	388	394	FDSDPIT	794.36	6.78	16.67	1.01	0.05
Clu-Δ(214–238)	388	396	FDSDPITVT	994.47	8.65	0	0	0
Clu-Δ(214–238)	388	396	FDSDPITVT	994.47	8.65	0.17	0.3	0.04
Clu-Δ(214–238)	388	396	FDSDPITVT	994.47	8.61	1.67	0.7	0.08
Clu-Δ(214–238)	388	396	FDSDPITVT	994.47	8.62	16.67	1.07	0.08
Clu	388	396	FDSDPITVT	994.47	8.66	0	0	0
Clu	388	396	FDSDPITVT	994.47	8.62	0.17	0.29	0.06
Clu	388	396	FDSDPITVT	994.47	8.63	1.67	0.62	0.04
Clu	388	396	FDSDPITVT	994.47	8.62	16.67	1.15	0.05
Clu-Δ(214–238)	388	397	FDSDPITVTV	1093.54	10.94	0	0	0
Clu-Δ(214–238)	388	397	FDSDPITVTV	1093.54	10.94	0.17	0.35	0.08
Clu-Δ(214–238)	388	397	FDSDPITVTV	1093.54	10.97	1.67	0.74	0.08
Clu-Δ(214–238)	388	397	FDSDPITVTV	1093.54	10.98	16.67	1.28	0.21
Clu	388	397	FDSDPITVTV	1093.54	10.94	0	0	0
Clu	388	397	FDSDPITVTV	1093.54	10.93	0.17	0.32	0.03
Clu	388	397	FDSDPITVTV	1093.54	10.95	1.67	0.67	0.14
Clu	388	397	FDSDPITVTV	1093.54	10.96	16.67	1.24	0.16
Clu-Δ(214–238)	388	400	FDSDPITVTVPVE	1418.7	11.25	0	0	0
Clu-Δ(214–238)	388	400	FDSDPITVTVPVE	1418.7	11.26	0.17	0.33	0.06
Clu-Δ(214–238)	388	400	FDSDPITVTVPVE	1418.7	11.26	1.67	1.08	0.14
Clu-Δ(214–238)	388	400	FDSDPITVTVPVE	1418.7	11.27	16.67	1.82	0.01
Clu	388	400	FDSDPITVTVPVE	1418.7	11.25	0	0	0
Clu	388	400	FDSDPITVTVPVE	1418.7	11.24	0.17	0.33	0.04
Clu	388	400	FDSDPITVTVPVE	1418.7	11.28	1.67	0.89	0.14
Clu	388	400	FDSDPITVTVPVE	1418.7	11.26	16.67	1.93	0.05
Clu-Δ(214–238)	390	408	SDPITVTVPVEVSRKNPKF	2113.17	8.49	0	0	0
Clu-Δ(214–238)	390	408	SDPITVTVPVEVSRKNPKF	2113.17	8.53	0.17	1.19	0.28
Clu-Δ(214–238)	390	408	SDPITVTVPVEVSRKNPKF	2113.17	8.49	1.67	3.07	0.44
Clu-Δ(214–238)	390	408	SDPITVTVPVEVSRKNPKF	2113.17	8.47	16.67	5.05	0.02
Clu	390	408	SDPITVTVPVEVSRKNPKF	2113.17	8.47	0	0	0
Clu	390	408	SDPITVTVPVEVSRKNPKF	2113.17	8.5	0.17	1.13	0.23
Clu	390	408	SDPITVTVPVEVSRKNPKF	2113.17	8.47	1.67	2.67	0.23
Clu	390	408	SDPITVTVPVEVSRKNPKF	2113.17	8.49	16.67	4.75	0.17
Clu-Δ(214–238)	392	396	PITVT	530.32	8.66	0	0	0
Clu-Δ(214–238)	392	396	PITVT	530.32	8.65	0.17	0.12	0.05
Clu-Δ(214–238)	392	396	PITVT	530.32	8.62	1.67	0.33	0.12
Clu-Δ(214–238)	392	396	PITVT	530.32	8.63	16.67	0.42	0.06
Clu	392	396	PITVT	530.32	8.66	0	0	0
Clu	392	396	PITVT	530.32	8.64	0.17	0.1	0.02
Clu	392	396	PITVT	530.32	8.61	1.67	0.21	0.02
Clu	392	396	PITVT	530.32	8.62	16.67	0.45	0.09
Clu-Δ(214–238)	392	408	PITVTVPVEVSRKNPKF	1911.11	8.5	0	0	0
Clu-Δ(214–238)	392	408	PITVTVPVEVSRKNPKF	1911.11	8.54	0.17	1.1	0.24
Clu-Δ(214–238)	392	408	PITVTVPVEVSRKNPKF	1911.11	8.49	1.67	2.67	0.3
Clu-Δ(214–238)	392	408	PITVTVPVEVSRKNPKF	1911.11	8.5	16.67	4.72	0.31
Clu	392	408	PITVTVPVEVSRKNPKF	1911.11	8.48	0	0	0
Clu	392	408	PITVTVPVEVSRKNPKF	1911.11	8.5	0.17	1.19	0.11
Clu	392	408	PITVTVPVEVSRKNPKF	1911.11	8.47	1.67	2.44	0.28
Clu	392	408	PITVTVPVEVSRKNPKF	1911.11	8.47	16.67	4.47	0.24
Clu-Δ(214–238)	395	400	VTVPVE	643.37	5.3	0	0	0
Clu-Δ(214–238)	395	400	VTVPVE	643.37	5.32	0.17	0.2	0.11
Clu-Δ(214–238)	395	400	VTVPVE	643.37	5.32	1.67	0.55	0.13
Clu-Δ(214–238)	395	400	VTVPVE	643.37	5.32	16.67	0.96	0.1
Clu	395	400	VTVPVE	643.37	5.32	0	0	0
Clu	395	400	VTVPVE	643.37	5.31	0.17	0.06	0.08
Clu	395	400	VTVPVE	643.37	5.32	1.67	0.35	0.09
Clu	395	400	VTVPVE	643.37	5.3	16.67	0.94	0.08
Clu-Δ(214–238)	395	408	VTVPVEVSRKNPKF	1599.92	4.8	0	0	0
Clu-Δ(214–238)	395	408	VTVPVEVSRKNPKF	1599.92	4.84	0.17	1.13	0.24
Clu-Δ(214–238)	395	408	VTVPVEVSRKNPKF	1599.92	4.8	1.67	2.92	0.15
Clu-Δ(214–238)	395	408	VTVPVEVSRKNPKF	1599.92	4.73	16.67	4.08	0.01
Clu	395	408	VTVPVEVSRKNPKF	1599.92	4.72	0	0	0
Clu	395	408	VTVPVEVSRKNPKF	1599.92	4.71	0.17	1.39	0.16
Clu	395	408	VTVPVEVSRKNPKF	1599.92	4.7	1.67	2.58	0.1
Clu	395	408	VTVPVEVSRKNPKF	1599.92	4.75	16.67	4.13	0.06
Clu-Δ(214–238)	395	411	VTVPVEVSRKNPKFMET	1961.05	5.63	0	0	0
Clu-Δ(214–238)	395	411	VTVPVEVSRKNPKFMET	1961.05	5.67	0.17	1.38	0.28
Clu-Δ(214–238)	395	411	VTVPVEVSRKNPKFMET	1961.05	5.62	1.67	3.3	0.42
Clu-Δ(214–238)	395	411	VTVPVEVSRKNPKFMET	1961.05	5.64	16.67	5.27	0.05
Clu	395	411	VTVPVEVSRKNPKFMET	1961.05	5.65	0	0	0
Clu	395	411	VTVPVEVSRKNPKFMET	1961.05	5.67	0.17	1.45	0.03
Clu	395	411	VTVPVEVSRKNPKFMET	1961.05	5.65	1.67	3.09	0.22
Clu	395	411	VTVPVEVSRKNPKFMET	1961.05	5.62	16.67	5.26	0.13
Clu-Δ(214–238)	398	411	PVEVSRKNPKFMET	1661.87	5.64	0	0	0
Clu-Δ(214–238)	398	411	PVEVSRKNPKFMET	1661.87	5.7	0.17	1.23	0.23
Clu-Δ(214–238)	398	411	PVEVSRKNPKFMET	1661.87	5.64	1.67	2.95	0.39
Clu-Δ(214–238)	398	411	PVEVSRKNPKFMET	1661.87	5.64	16.67	4.79	0.09
Clu	398	411	PVEVSRKNPKFMET	1661.87	5.66	0	0	0
Clu	398	411	PVEVSRKNPKFMET	1661.87	5.65	0.17	1.32	0.11
Clu	398	411	PVEVSRKNPKFMET	1661.87	5.64	1.67	2.73	0.25
Clu	398	411	PVEVSRKNPKFMET	1661.87	5.63	16.67	4.75	0.16
Clu-Δ(214–238)	402	408	SRKNPKF	876.5	2.57	0	0	0
Clu-Δ(214–238)	402	408	SRKNPKF	876.5	2.55	0.17	0.89	0.14
Clu-Δ(214–238)	402	408	SRKNPKF	876.5	2.55	1.67	1.78	0.16
Clu-Δ(214–238)	402	408	SRKNPKF	876.5	2.57	16.67	2.39	0.02
Clu	402	408	SRKNPKF	876.5	2.57	0	0	0
Clu	402	408	SRKNPKF	876.5	2.6	0.17	0.94	0.06
Clu	402	408	SRKNPKF	876.5	2.61	1.67	1.62	0.09
Clu	402	408	SRKNPKF	876.5	2.58	16.67	2.36	0.08
Clu-Δ(214–238)	409	419	METVAEKALQE	1248.61	6.65	0	0	0
Clu-Δ(214–238)	409	419	METVAEKALQE	1248.61	6.73	0.17	0.27	0.04
Clu-Δ(214–238)	409	419	METVAEKALQE	1248.61	6.65	1.67	0.27	0.02
Clu-Δ(214–238)	409	419	METVAEKALQE	1248.61	6.65	16.67	0.38	0.05
Clu	409	419	METVAEKALQE	1248.61	6.66	0	0	0
Clu	409	419	METVAEKALQE	1248.61	6.65	0.17	0.34	0.04
Clu	409	419	METVAEKALQE	1248.61	6.66	1.67	0.28	0.05
Clu	409	419	METVAEKALQE	1248.61	6.68	16.67	0.43	0.1
Clu-Δ(214–238)	409	427	METVAEKALQEYRKKHREE	2375.21	4.68	0	0	0
Clu-Δ(214–238)	409	427	METVAEKALQEYRKKHREE	2375.21	4.66	0.17	0.94	0.1
Clu-Δ(214–238)	409	427	METVAEKALQEYRKKHREE	2375.21	4.69	1.67	1.61	0.1
Clu-Δ(214–238)	409	427	METVAEKALQEYRKKHREE	2375.21	4.67	16.67	2.44	0.04
Clu	409	427	METVAEKALQEYRKKHREE	2375.21	4.65	0	0	0
Clu	409	427	METVAEKALQEYRKKHREE	2375.21	4.69	0.17	1	0.08
Clu	409	427	METVAEKALQEYRKKHREE	2375.21	4.64	1.67	1.46	0.13
Clu	409	427	METVAEKALQEYRKKHREE	2375.21	4.66	16.67	2.53	0.1
Clu-Δ(214–238)	410	426	ETVAEKALQEYRKKHRE	2115.13	2.64	0	0	0
Clu-Δ(214–238)	410	426	ETVAEKALQEYRKKHRE	2115.13	2.67	0.17	0.88	0.12
Clu-Δ(214–238)	410	426	ETVAEKALQEYRKKHRE	2115.13	2.67	1.67	1.53	0.08
Clu-Δ(214–238)	410	426	ETVAEKALQEYRKKHRE	2115.13	2.66	16.67	2.15	0.11
Clu	410	426	ETVAEKALQEYRKKHRE	2115.13	2.65	0	0	0
Clu	410	426	ETVAEKALQEYRKKHRE	2115.13	2.65	0.17	0.97	0.09
Clu	410	426	ETVAEKALQEYRKKHRE	2115.13	2.66	1.67	1.39	0.13
Clu	410	426	ETVAEKALQEYRKKHRE	2115.13	2.65	16.67	2.4	0.07
Clu-Δ(214–238)	410	427	ETVAEKALQEYRKKHREE	2244.17	2.71	0	0	0
Clu-Δ(214–238)	410	427	ETVAEKALQEYRKKHREE	2244.17	2.7	0.17	1.03	0.07
Clu-Δ(214–238)	410	427	ETVAEKALQEYRKKHREE	2244.17	2.72	1.67	1.53	0.15
Clu-Δ(214–238)	410	427	ETVAEKALQEYRKKHREE	2244.17	2.7	16.67	2.31	0.23
Clu	410	427	ETVAEKALQEYRKKHREE	2244.17	2.69	0	0	0
Clu	410	427	ETVAEKALQEYRKKHREE	2244.17	2.69	0.17	0.97	0.12
Clu	410	427	ETVAEKALQEYRKKHREE	2244.17	2.74	1.67	1.36	0.16
Clu	410	427	ETVAEKALQEYRKKHREE	2244.17	2.71	16.67	2.5	0.3
Clu-Δ(214–238)	411	427	TVAEKALQEYRKKHREE	2115.13	4.68	0	0	0
Clu-Δ(214–238)	411	427	TVAEKALQEYRKKHREE	2115.13	4.67	0.17	0.82	0.16
Clu-Δ(214–238)	411	427	TVAEKALQEYRKKHREE	2115.13	4.69	1.67	1.49	0.09
Clu-Δ(214–238)	411	427	TVAEKALQEYRKKHREE	2115.13	4.67	16.67	2.26	0.07
Clu	411	427	TVAEKALQEYRKKHREE	2115.13	4.66	0	0	0
Clu	411	427	TVAEKALQEYRKKHREE	2115.13	4.69	0.17	0.91	0.05
Clu	411	427	TVAEKALQEYRKKHREE	2115.13	4.65	1.67	1.39	0.08
Clu	411	427	TVAEKALQEYRKKHREE	2115.13	4.66	16.67	2.28	0.08
Clu-Δ(214–238)	414	426	EKALQEYRKKHRE	1714.93	2.6	0	0	0
Clu-Δ(214–238)	414	426	EKALQEYRKKHRE	1714.93	2.63	0.17	0.76	0.13
Clu-Δ(214–238)	414	426	EKALQEYRKKHRE	1714.93	2.58	1.67	1.52	0.21
Clu-Δ(214–238)	414	426	EKALQEYRKKHRE	1714.93	2.62	16.67	1.83	0.1
Clu	414	426	EKALQEYRKKHRE	1714.93	2.61	0	0	0
Clu	414	426	EKALQEYRKKHRE	1714.93	2.62	0.17	0.76	0.07
Clu	414	426	EKALQEYRKKHRE	1714.93	2.61	1.67	1.1	0.11
Clu	414	426	EKALQEYRKKHRE	1714.93	2.61	16.67	2.01	0.03
Clu-Δ(214–238)	415	421	KALQEYR	907.5	6.74	0	0	0
Clu-Δ(214–238)	415	421	KALQEYR	907.5	6.81	0.17	0.29	0.11
Clu-Δ(214–238)	415	421	KALQEYR	907.5	6.73	1.67	1.16	0.2
Clu-Δ(214–238)	415	421	KALQEYR	907.5	6.73	16.67	1.85	0.03
Clu	415	421	KALQEYR	907.5	6.75	0	0	0
Clu	415	421	KALQEYR	907.5	6.75	0.17	0.28	0.03
Clu	415	421	KALQEYR	907.5	6.74	1.67	1.15	0.18
Clu	415	421	KALQEYR	907.5	6.74	16.67	2.02	0.1
Clu-Δ(214–238)	417	427	LQEYRKKHREE	1515.8	2.61	0	0	0
Clu-Δ(214–238)	417	427	LQEYRKKHREE	1515.8	2.64	0.17	0.59	0.05
Clu-Δ(214–238)	417	427	LQEYRKKHREE	1515.8	2.59	1.67	1.32	0.17
Clu-Δ(214–238)	417	427	LQEYRKKHREE	1515.8	2.63	16.67	1.55	0.1
Clu	417	427	LQEYRKKHREE	1515.8	2.61	0	0	0
Clu	417	427	LQEYRKKHREE	1515.8	2.63	0.17	0.68	0.09
Clu	417	427	LQEYRKKHREE	1515.8	2.62	1.67	0.96	0.06
Clu	417	427	LQEYRKKHREE	1515.8	2.62	16.67	1.66	0.1
Clu-Δ(214–238)	418	427	QEYRKKHREE	1402.72	2.61	0	0	0
Clu-Δ(214–238)	418	427	QEYRKKHREE	1402.72	2.64	0.17	0.58	0.04
Clu-Δ(214–238)	418	427	QEYRKKHREE	1402.72	2.58	1.67	1.34	0.17
Clu-Δ(214–238)	418	427	QEYRKKHREE	1402.72	2.63	16.67	1.63	0.04
Clu	418	427	QEYRKKHREE	1402.72	2.62	0	0	0
Clu	418	427	QEYRKKHREE	1402.72	2.63	0.17	0.64	0.08
Clu	418	427	QEYRKKHREE	1402.72	2.62	1.67	1.08	0.11
Clu	418	427	QEYRKKHREE	1402.72	2.62	16.67	1.7	0.09
Clu-Δ(214–238)	419	426	EYRKKHRE	1145.62	5.24	0	0	0
Clu-Δ(214–238)	419	426	EYRKKHRE	1145.62	5.3	0.17	0.54	0.11
Clu-Δ(214–238)	419	426	EYRKKHRE	1145.62	5.27	1.67	1.08	0.03
Clu-Δ(214–238)	419	426	EYRKKHRE	1145.62	5.25	16.67	1.31	0.19
Clu	419	426	EYRKKHRE	1145.62	5.35	0	0	0
Clu	419	426	EYRKKHRE	1145.62	5.28	0.17	0.58	0.09
Clu	419	426	EYRKKHRE	1145.62	5.36	1.67	0.96	0.28
Clu	419	426	EYRKKHRE	1145.62	5.33	16.67	1.57	0.18
Clu-Δ(214–238)	420	427	YRKKHREE	1145.62	2.58	0	0	0
Clu-Δ(214–238)	420	427	YRKKHREE	1145.62	1.77	0.17	0.48	0.1
Clu-Δ(214–238)	420	427	YRKKHREE	1145.62	2.57	1.67	1.08	0.2
Clu-Δ(214–238)	420	427	YRKKHREE	1145.62	1.76	16.67	1.15	0.05
Clu	420	427	YRKKHREE	1145.62	1.73	0	0	0
Clu	420	427	YRKKHREE	1145.62	1.73	0.17	0.43	0.08
Clu	420	427	YRKKHREE	1145.62	1.74	1.67	0.77	0.05
Clu	420	427	YRKKHREE	1145.62	1.77	16.67	1.07	0.07
